# Supplementary material for: Di-μ-oxido-bis­[bis­(diiso­propyl­aceta­midinato)-κN;κ2 N,N′-germanium(IV)]
Source: Acta Crystallogr Sect E Struct Rep Online. 2013 Nov 30;69(Pt 12):m686–7. doi: 10.1107/S1600536813032133 (PMC3885011; doi:10.1107/S1600536813032133)
Supplement: Supplementary file 1 [file e-69-0m686-sup1.cif]

##############################################################################
#                                                                            #
# This CIF contains the data in a paper accepted for publication in          #
# Acta Crystallographica Section E. It conforms to the requirements of       #
# Notes for Authors for Acta Crystallographica Section E, and has been       #
# peer reviewed under the auspices of the IUCr Commission on Journals.       #
#                                                                            #
# Full details of the Crystallographic Information File format               #
# are given in the paper "The Crystallographic Information File (CIF):       #
# a New Standard Archive File for Crystallography" by S. R. Hall, F. H.      #
# Allen and I. D. Brown [Acta Cryst. (1991), A47, 655-685].                  #
#                                                                            #
# The current version of the core CIF dictionary is obtainable from          #
# ftp://ftp.iucr.org/pub/cif_core.dic.                                       #
#                                                                            #
# Software is freely available for graphical display of the structure(s)     #
# in this CIF. For information consult the CIF software page                 #
# http://www.iucr.org/resources/cif/software.                                #
#                                                                            #
# This file may be used for bona fide research purposes within the           #
# scientific community so long as proper attribution is given to the journal # 
# article from which it was obtained.                                        #
#                                                                            #
##############################################################################
data_I
_database_code_depnum_ccdc_archive 'CCDC 973636'
_audit_creation_method     SHELXL-97
_chemical_name_systematic
;\
Di-\m-oxido-bis[bis(diisopropylacetamidinato)-\
\k<i>N</i>;\k^2^<i>N</i>,<i>N</i>'-germanium(IV)]
;
_chemical_name_common     ?
_chemical_formula_moiety     'C32 H68 Ge2 N8 O2'
_chemical_formula_sum     'C32 H68 Ge2 N8 O2'
_chemical_formula_iupac     '[Ge2 (C8 H17 N2)4 O2]'
_chemical_formula_weight     742.12
_chemical_melting_point     ?
_symmetry_cell_setting     monoclinic
_symmetry_space_group_name_H-M     'C 2/c'
loop_
    _symmetry_equiv_pos_as_xyz
    'x, y, z'
    '-x, y, -z+1/2'
    'x+1/2, y+1/2, z'
    '-x+1/2, y+1/2, -z+1/2'
    '-x, -y, -z'
    'x, -y, z-1/2'
    '-x+1/2, -y+1/2, -z'
    'x+1/2, -y+1/2, z-1/2'
_cell_length_a     20.1934(2)
_cell_length_b     12.74240(10)
_cell_length_c     15.90080(10)
_cell_angle_alpha     90.00
_cell_angle_beta     100.0380(10)
_cell_angle_gamma     90.00
_cell_volume     4028.84(6)
_cell_formula_units_Z     4
_cell_measurement_reflns_used     28247
_cell_measurement_theta_min     4.1172
_cell_measurement_theta_max     75.7198
_cell_measurement_temperature     100(2)
_exptl_crystal_description     plate
_exptl_crystal_colour     colourless
_exptl_crystal_size_max     0.08
_exptl_crystal_size_mid     0.08
_exptl_crystal_size_min     0.04
_exptl_crystal_density_diffrn     1.224
_exptl_crystal_density_meas     ?
_exptl_crystal_density_method     'not measured'
_exptl_crystal_F_000     1584
_exptl_absorpt_coefficient_mu     2.114
_exptl_absorpt_correction_type     multi-scan
_exptl_absorpt_process_details
;
(CrysAlis PRO; Agilent, 2012)
;
_exptl_absorpt_correction_T_min     0.83682
_exptl_absorpt_correction_T_max     1.00000
_exptl_special_details     ?
_diffrn_ambient_temperature     100(2)
_diffrn_radiation_type     CuK\a
_diffrn_radiation_wavelength     1.54184
_diffrn_radiation_source     'Nova (Cu) X-ray Source'
_diffrn_radiation_monochromator     mirror
_diffrn_measurement_device_type     'Oxford Diffraction Xcalibur (Atlas, Nova)'
_diffrn_measurement_method     '\w scan'
_diffrn_detector_area_resol_mean     10.3543
_diffrn_reflns_number     35712
_diffrn_reflns_av_R_equivalents     0.0205
_diffrn_reflns_av_sigmaI/netI     0.0087
_diffrn_reflns_theta_min     4.12
_diffrn_reflns_theta_max     75.91
_diffrn_reflns_theta_full     75.91
_diffrn_measured_fraction_theta_max     0.996
_diffrn_measured_fraction_theta_full     0.996
_diffrn_reflns_limit_h_min     -24
_diffrn_reflns_limit_h_max     25
_diffrn_reflns_limit_k_min     -16
_diffrn_reflns_limit_k_max     15
_diffrn_reflns_limit_l_min     -19
_diffrn_reflns_limit_l_max     19
_diffrn_standards_number     ?
_diffrn_standards_interval_count     ?
_diffrn_standards_interval_time     ?
_diffrn_standards_decay_%     ?
_refine_special_details
;
Refinement of <i>F</i>^2^ against ALL reflections. The weighted <i>R</i>-factor
<i>wR</i> and goodness of fit <i>S</i> are based on <i>F</i>^2^, conventional
<i>R</i>-factors <i>R</i> are based on <i>F</i>, with <i>F</i> set to zero for
negative <i>F</i>^2^. The threshold expression of <i>F</i>^2^ >
\s(<i>F</i>^2^) is used only for calculating <i>R</i>-factors(gt) <i>etc</i>.
and is not relevant to the choice of reflections for refinement.
<i>R</i>-factors based on <i>F</i>^2^ are statistically about twice as large
as those based on <i>F</i>, and <i>R</i>- factors based on ALL data will be
even larger.
;
_reflns_number_total     4173
_reflns_number_gt     4014
_reflns_threshold_expression     I>2sigma(I)
_refine_ls_structure_factor_coef     Fsqd
_refine_ls_matrix_type     full
_refine_ls_R_factor_all     0.0209
_refine_ls_R_factor_gt     0.0202
_refine_ls_wR_factor_gt     0.0558
_refine_ls_wR_factor_ref     0.0565
_refine_ls_goodness_of_fit_ref     1.079
_refine_ls_restrained_S_all     1.076
_refine_ls_number_reflns     4173
_refine_ls_number_parameters     245
_refine_ls_number_restraints     28
_refine_ls_hydrogen_treatment     constr
_refine_ls_weighting_scheme     calc
_refine_ls_weighting_details
         'calc w=1/[\s^2^(Fo^2^)+(0.0296P)^2^+2.8972P] where P=(Fo^2^+2Fc^2^)/3'
_atom_sites_solution_hydrogens     geom
_atom_sites_solution_primary     direct
_atom_sites_solution_secondary     difmap
_refine_ls_shift/su_max     0.002
_refine_ls_shift/su_mean     0.000
_refine_diff_density_max     0.265
_refine_diff_density_min     -0.290
_refine_ls_extinction_method     'SHELXL97 (Sheldrick, 2008)'
_refine_ls_extinction_coef     0.000087(13)
_refine_ls_extinction_expression
                                  'Fc^*^=kFc[1+0.001xFc^2^\l^3^/sin(2\q)]^-1/4^'
loop_
    _atom_type_symbol
    _atom_type_description
    _atom_type_scat_dispersion_real
    _atom_type_scat_dispersion_imag
    _atom_type_scat_source
    'C' 'C' 0.0181 0.0091
                         'International Tables Vol C Tables 4.2.6.8 and 6.1.1.4'
    'H' 'H' 0.0000 0.0000
                         'International Tables Vol C Tables 4.2.6.8 and 6.1.1.4'
    'N' 'N' 0.0311 0.0180
                         'International Tables Vol C Tables 4.2.6.8 and 6.1.1.4'
    'Ge' 'Ge' -1.0885 0.8855
                         'International Tables Vol C Tables 4.2.6.8 and 6.1.1.4'
    'O' 'O' 0.0492 0.0322
                         'International Tables Vol C Tables 4.2.6.8 and 6.1.1.4'
_computing_data_collection
;
CrysAlis PRO (Agilent, 2012)
;
_computing_cell_refinement
;
CrysAlis PRO (Agilent, 2012)
;
_computing_data_reduction
;
CrysAlis PRO (Agilent, 2012)
;
_computing_structure_solution     'SHELXS97 (Sheldrick, 2008)'
_computing_structure_refinement     'SHELXL97 (Sheldrick, 2008)'
_computing_molecular_graphics     'XP (Siemens, 1994)'
_computing_publication_material     'publCIF (Westrip, 2010)'
loop_
    _atom_site_type_symbol
    _atom_site_label
    _atom_site_fract_x
    _atom_site_fract_y
    _atom_site_fract_z
    _atom_site_U_iso_or_equiv
    _atom_site_adp_type
    _atom_site_calc_flag
    _atom_site_refinement_flags
    _atom_site_occupancy
    _atom_site_symmetry_multiplicity
    _atom_site_disorder_assembly
    _atom_site_disorder_group
    Ge Ge1 0.439398(6) 0.244195(9) 0.200846(8) 0.01509(6) Uani d . 1 1 . .
    O O1 0.52408(4) 0.25038(5) 0.18371(5) 0.01763(17) Uani d . 1 1 . .
    N N1 0.37824(5) 0.35942(7) 0.19850(6) 0.01908(19) Uani d . 1 1 . .
    N N2 0.39972(5) 0.30266(8) 0.07745(6) 0.01980(19) Uani d . 1 1 . .
    N N3 0.39391(5) 0.11656(7) 0.19497(6) 0.01919(19) Uani d . 1 1 A .
    C C1 0.36719(5) 0.37371(9) 0.11299(7) 0.0202(2) Uani d . 1 1 . .
    C C2 0.32297(7) 0.45872(10) 0.06893(8) 0.0308(3) Uani d . 1 1 . .
    H H2A 0.3174 0.4490 0.0070 0.046 Uiso calc PR 0.680(18) 1 . .
    H H2B 0.3437 0.5272 0.0843 0.046 Uiso calc PR 0.680(18) 1 . .
    H H2C 0.2789 0.4556 0.0867 0.046 Uiso calc PR 0.680(18) 1 . .
    H H2D 0.3093 0.5055 0.1117 0.046 Uiso calc PR 0.320(18) 1 . .
    H H2E 0.2830 0.4273 0.0343 0.046 Uiso calc PR 0.320(18) 1 . .
    H H2F 0.3477 0.4989 0.0320 0.046 Uiso calc PR 0.320(18) 1 . .
    C C3 0.36233(6) 0.43549(9) 0.26152(7) 0.0231(2) Uani d . 1 1 . .
    H H3 0.3236 0.4791 0.2331 0.028 Uiso calc R 1 1 . .
    C C4 0.42119(7) 0.50889(11) 0.29111(9) 0.0340(3) Uani d . 1 1 . .
    H H4A 0.4595 0.4684 0.3208 0.051 Uiso calc R 1 1 . .
    H H4B 0.4081 0.5615 0.3301 0.051 Uiso calc R 1 1 . .
    H H4C 0.4339 0.5441 0.2415 0.051 Uiso calc R 1 1 . .
    C C5 0.34071(7) 0.37987(11) 0.33699(8) 0.0321(3) Uani d . 1 1 . .
    H H5A 0.3003 0.3380 0.3169 0.048 Uiso calc R 1 1 . .
    H H5B 0.3309 0.4320 0.3784 0.048 Uiso calc R 1 1 . .
    H H5C 0.3770 0.3337 0.3643 0.048 Uiso calc R 1 1 . .
    C C6 0.39731(7) 0.28663(11) -0.01370(8) 0.0301(3) Uani d . 1 1 . .
    H H6 0.3740 0.3482 -0.0448 0.036 Uiso calc R 1 1 . .
    C C7 0.46850(10) 0.28230(19) -0.03182(10) 0.0619(6) Uani d . 1 1 . .
    H H7A 0.4911 0.3492 -0.0157 0.093 Uiso calc R 1 1 . .
    H H7B 0.4673 0.2695 -0.0928 0.093 Uiso calc R 1 1 . .
    H H7C 0.4931 0.2254 0.0014 0.093 Uiso calc R 1 1 . .
    C C8 0.35668(12) 0.18830(13) -0.04264(10) 0.0604(6) Uani d . 1 1 . .
    H H8A 0.3792 0.1269 -0.0135 0.091 Uiso calc R 1 1 . .
    H H8B 0.3532 0.1799 -0.1045 0.091 Uiso calc R 1 1 . .
    H H8C 0.3115 0.1949 -0.0285 0.091 Uiso calc R 1 1 . .
    C C9 0.40646(6) 0.02753(9) 0.15071(7) 0.0216(2) Uani d . 1 1 . .
    C C10 0.47448(6) 0.02267(9) 0.12292(8) 0.0266(3) Uani d . 1 1 A .
    H H10A 0.5042 -0.0244 0.1610 0.040 Uiso calc R 1 1 . .
    H H10B 0.4942 0.0931 0.1255 0.040 Uiso calc R 1 1 . .
    H H10C 0.4690 -0.0039 0.0643 0.040 Uiso calc R 1 1 . .
    C C11 0.33400(6) 0.12089(9) 0.23715(8) 0.0236(2) Uani d . 1 1 . .
    H H11 0.3388 0.1868 0.2718 0.028 Uiso calc R 1 1 A .
    C C12 0.33045(7) 0.03191(13) 0.30052(9) 0.0370(3) Uani d . 1 1 A .
    H H12A 0.3182 -0.0335 0.2692 0.055 Uiso calc R 1 1 . .
    H H12B 0.2965 0.0485 0.3356 0.055 Uiso calc R 1 1 . .
    H H12C 0.3744 0.0236 0.3374 0.055 Uiso calc R 1 1 . .
    C C13 0.26852(6) 0.13273(11) 0.17384(9) 0.0320(3) Uani d . 1 1 A .
    H H13A 0.2720 0.1928 0.1364 0.048 Uiso calc R 1 1 . .
    H H13B 0.2314 0.1442 0.2050 0.048 Uiso calc R 1 1 . .
    H H13C 0.2601 0.0688 0.1394 0.048 Uiso calc R 1 1 . .
    N N4 0.3607(6) -0.0436(7) 0.1284(5) 0.0219(13) Uani d PD 0.50 1 A 1
    C C14 0.3734(4) -0.1437(6) 0.0885(4) 0.0274(15) Uani d PDU 0.50 1 A 1
    H H14 0.4104 -0.1343 0.0548 0.033 Uiso calc PR 0.50 1 A 1
    C C15 0.3947(3) -0.2241(3) 0.1584(3) 0.0514(9) Uani d PDU 0.50 1 A 1
    H H15A 0.4348 -0.1987 0.1969 0.077 Uiso calc PR 0.50 1 A 1
    H H15B 0.4051 -0.2907 0.1327 0.077 Uiso calc PR 0.50 1 A 1
    H H15C 0.3581 -0.2347 0.1906 0.077 Uiso calc PR 0.50 1 A 1
    C C16 0.30970(18) -0.1764(3) 0.0291(2) 0.0430(8) Uani d PDU 0.50 1 A 1
    H H16A 0.2969 -0.1219 -0.0142 0.064 Uiso calc PR 0.50 1 A 1
    H H16B 0.2734 -0.1860 0.0620 0.064 Uiso calc PR 0.50 1 A 1
    H H16C 0.3176 -0.2426 0.0009 0.064 Uiso calc PR 0.50 1 A 1
    N N4' 0.3645(7) -0.0479(7) 0.1505(5) 0.0255(15) Uani d PD 0.50 1 A 2
    C C14' 0.3827(5) -0.1470(7) 0.1139(5) 0.0335(16) Uani d PDU 0.50 1 A 2
    H H14' 0.4326 -0.1515 0.1188 0.040 Uiso calc PR 0.50 1 A 2
    C C15' 0.3495(3) -0.1540(3) 0.0203(3) 0.0619(11) Uani d PDU 0.50 1 A 2
    H H15D 0.3689 -0.1008 -0.0126 0.093 Uiso calc PR 0.50 1 A 2
    H H15E 0.3011 -0.1419 0.0153 0.093 Uiso calc PR 0.50 1 A 2
    H H15F 0.3573 -0.2239 -0.0018 0.093 Uiso calc PR 0.50 1 A 2
    C C16' 0.3578(3) -0.2357(3) 0.1644(3) 0.0570(12) Uani d PDU 0.50 1 A 2
    H H16D 0.3818 -0.2337 0.2236 0.086 Uiso calc PR 0.50 1 A 2
    H H16E 0.3660 -0.3032 0.1386 0.086 Uiso calc PR 0.50 1 A 2
    H H16F 0.3094 -0.2273 0.1638 0.086 Uiso calc PR 0.50 1 A 2
loop_
    _atom_site_aniso_label
    _atom_site_aniso_U_11
    _atom_site_aniso_U_22
    _atom_site_aniso_U_33
    _atom_site_aniso_U_12
    _atom_site_aniso_U_13
    _atom_site_aniso_U_23
    Ge1 0.01334(8) 0.01533(8) 0.01667(8) 0.00042(4) 0.00282(5) -0.00043(4)
    O1 0.0150(4) 0.0206(4) 0.0175(4) -0.0007(3) 0.0031(3) 0.0003(3)
    N1 0.0190(4) 0.0190(4) 0.0191(4) 0.0041(4) 0.0028(3) -0.0008(4)
    N2 0.0208(5) 0.0214(5) 0.0169(4) 0.0033(4) 0.0023(3) 0.0011(3)
    N3 0.0160(4) 0.0183(4) 0.0241(5) -0.0020(3) 0.0058(3) -0.0019(4)
    C1 0.0183(5) 0.0196(5) 0.0220(5) 0.0004(4) 0.0020(4) 0.0006(4)
    C2 0.0372(7) 0.0278(6) 0.0257(6) 0.0132(5) 0.0012(5) 0.0028(5)
    C3 0.0237(6) 0.0218(5) 0.0242(6) 0.0063(4) 0.0058(4) -0.0031(4)
    C4 0.0377(7) 0.0273(6) 0.0374(7) -0.0013(5) 0.0074(6) -0.0128(5)
    C5 0.0388(7) 0.0322(7) 0.0292(6) 0.0091(6) 0.0164(5) -0.0014(5)
    C6 0.0408(7) 0.0322(7) 0.0171(6) 0.0140(6) 0.0041(5) 0.0013(5)
    C7 0.0561(11) 0.1062(15) 0.0287(8) 0.0446(11) 0.0226(7) 0.0206(9)
    C8 0.1093(16) 0.0335(8) 0.0285(7) 0.0050(9) -0.0156(9) -0.0068(6)
    C9 0.0202(5) 0.0178(5) 0.0275(6) 0.0012(4) 0.0060(4) 0.0006(4)
    C10 0.0236(6) 0.0221(6) 0.0362(7) -0.0009(5) 0.0115(5) -0.0049(5)
    C11 0.0190(5) 0.0241(6) 0.0295(6) -0.0041(4) 0.0092(4) -0.0043(5)
    C12 0.0257(6) 0.0545(9) 0.0320(7) -0.0064(6) 0.0087(5) 0.0118(6)
    C13 0.0184(6) 0.0322(7) 0.0458(8) 0.0016(5) 0.0067(5) 0.0079(6)
    N4 0.0254(19) 0.0206(16) 0.023(3) -0.0030(12) 0.012(3) -0.005(2)
    C14 0.032(3) 0.0166(16) 0.037(4) -0.0058(15) 0.015(3) -0.012(2)
    C15 0.066(3) 0.0216(16) 0.069(3) 0.0049(18) 0.021(2) -0.0015(16)
    C16 0.0405(18) 0.0405(18) 0.0509(18) -0.0121(14) 0.0162(15) -0.0264(14)
    N4' 0.034(2) 0.0169(16) 0.029(4) -0.0040(12) 0.014(3) -0.006(2)
    C14' 0.035(3) 0.028(2) 0.040(4) -0.0088(17) 0.013(3) -0.016(2)
    C15' 0.072(3) 0.045(2) 0.064(3) -0.003(2) 0.002(2) -0.0315(19)
    C16' 0.074(3) 0.0186(15) 0.088(3) -0.0006(18) 0.041(3) -0.0027(15)
_geom_special_details
;
All e.s.d.'s (except the e.s.d. in the dihedral angle between two l.s. planes)
are estimated using the full covariance matrix. The cell e.s.d.'s are taken
into account individually in the estimation of e.s.d.'s in distances, angles
and torsion angles; correlations between e.s.d.'s in cell parameters are only
used when they are defined by crystal symmetry. An approximate (isotropic)
treatment of cell e.s.d.'s is used for estimating e.s.d.'s involving l.s.
planes.
;
loop_
    _geom_bond_atom_site_label_1
    _geom_bond_atom_site_label_2
    _geom_bond_site_symmetry_2
    _geom_bond_distance
    _geom_bond_publ_flag
    Ge1 O1 . 1.7797(8) ?
    Ge1 O1 2_655 1.8568(8) ?
    Ge1 N3 . 1.8621(9) ?
    Ge1 N1 . 1.9148(9) ?
    Ge1 N2 . 2.1211(9) ?
    O1 Ge1 2_655 1.8568(8) ?
    N1 C1 . 1.3512(14) ?
    N1 C3 . 1.4694(14) ?
    N2 C1 . 1.3038(15) ?
    N2 C6 . 1.4560(14) ?
    N3 C9 . 1.3816(14) ?
    N3 C11 . 1.4831(14) ?
    C1 C2 . 1.4978(16) ?
    C2 H2A . 0.9800 ?
    C2 H2B . 0.9800 ?
    C2 H2C . 0.9800 ?
    C2 H2D . 0.9800 ?
    C2 H2E . 0.9800 ?
    C2 H2F . 0.9800 ?
    C3 C4 . 1.5211(17) ?
    C3 C5 . 1.5218(17) ?
    C3 H3 . 1.0000 ?
    C4 H4A . 0.9800 ?
    C4 H4B . 0.9800 ?
    C4 H4C . 0.9800 ?
    C5 H5A . 0.9800 ?
    C5 H5B . 0.9800 ?
    C5 H5C . 0.9800 ?
    C6 C7 . 1.516(2) ?
    C6 C8 . 1.524(2) ?
    C6 H6 . 1.0000 ?
    C7 H7A . 0.9800 ?
    C7 H7B . 0.9800 ?
    C7 H7C . 0.9800 ?
    C8 H8A . 0.9800 ?
    C8 H8B . 0.9800 ?
    C8 H8C . 0.9800 ?
    C9 N4' . 1.281(12) ?
    C9 N4 . 1.299(12) ?
    C9 C10 . 1.5157(15) ?
    C10 H10A . 0.9800 ?
    C10 H10B . 0.9800 ?
    C10 H10C . 0.9800 ?
    C11 C13 . 1.5234(17) ?
    C11 C12 . 1.5268(18) ?
    C11 H11 . 1.0000 ?
    C12 H12A . 0.9800 ?
    C12 H12B . 0.9800 ?
    C12 H12C . 0.9800 ?
    C13 H13A . 0.9800 ?
    C13 H13B . 0.9800 ?
    C13 H13C . 0.9800 ?
    N4 C14 . 1.467(9) ?
    C14 C16 . 1.516(7) ?
    C14 C15 . 1.517(7) ?
    C14 H14 . 1.0000 ?
    C15 H15A . 0.9800 ?
    C15 H15B . 0.9800 ?
    C15 H15C . 0.9800 ?
    C16 H16A . 0.9800 ?
    C16 H16B . 0.9800 ?
    C16 H16C . 0.9800 ?
    N4' C14' . 1.463(9) ?
    C14' C16' . 1.522(9) ?
    C14' C15' . 1.524(7) ?
    C14' H14' . 1.0000 ?
    C15' H15D . 0.9800 ?
    C15' H15E . 0.9800 ?
    C15' H15F . 0.9800 ?
    C16' H16D . 0.9800 ?
    C16' H16E . 0.9800 ?
    C16' H16F . 0.9800 ?
loop_
    _geom_angle_atom_site_label_1
    _geom_angle_atom_site_label_2
    _geom_angle_atom_site_label_3
    _geom_angle_site_symmetry_1
    _geom_angle_site_symmetry_3
    _geom_angle
    _geom_angle_publ_flag
    O1 Ge1 O1 . 2_655 85.57(4) ?
    O1 Ge1 N3 . . 120.65(4) ?
    O1 Ge1 N3 2_655 . 101.19(4) ?
    O1 Ge1 N1 . . 126.64(4) ?
    O1 Ge1 N1 2_655 . 97.49(4) ?
    N3 Ge1 N1 . . 110.97(4) ?
    O1 Ge1 N2 . . 93.50(4) ?
    O1 Ge1 N2 2_655 . 157.00(3) ?
    N3 Ge1 N2 . . 99.02(4) ?
    N1 Ge1 N2 . . 64.80(4) ?
    Ge1 O1 Ge1 . 2_655 94.21(4) ?
    C1 N1 C3 . . 125.44(9) ?
    C1 N1 Ge1 . . 96.65(7) ?
    C3 N1 Ge1 . . 135.19(7) ?
    C1 N2 C6 . . 126.65(10) ?
    C1 N2 Ge1 . . 88.89(7) ?
    C6 N2 Ge1 . . 144.41(8) ?
    C9 N3 C11 . . 119.83(9) ?
    C9 N3 Ge1 . . 127.60(8) ?
    C11 N3 Ge1 . . 112.27(7) ?
    N2 C1 N1 . . 109.59(10) ?
    N2 C1 C2 . . 127.14(11) ?
    N1 C1 C2 . . 123.27(10) ?
    N2 C1 Ge1 . . 59.23(6) ?
    N1 C1 Ge1 . . 50.41(5) ?
    C2 C1 Ge1 . . 173.51(9) ?
    C1 C2 H2A . . 109.5 ?
    C1 C2 H2B . . 109.5 ?
    H2A C2 H2B . . 109.5 ?
    C1 C2 H2C . . 109.5 ?
    H2A C2 H2C . . 109.5 ?
    H2B C2 H2C . . 109.5 ?
    C1 C2 H2D . . 109.5 ?
    H2A C2 H2D . . 141.1 ?
    H2B C2 H2D . . 56.3 ?
    H2C C2 H2D . . 56.3 ?
    C1 C2 H2E . . 109.5 ?
    H2A C2 H2E . . 56.3 ?
    H2B C2 H2E . . 141.1 ?
    H2C C2 H2E . . 56.3 ?
    H2D C2 H2E . . 109.5 ?
    C1 C2 H2F . . 109.5 ?
    H2A C2 H2F . . 56.3 ?
    H2B C2 H2F . . 56.3 ?
    H2C C2 H2F . . 141.1 ?
    H2D C2 H2F . . 109.5 ?
    H2E C2 H2F . . 109.5 ?
    N1 C3 C4 . . 111.39(10) ?
    N1 C3 C5 . . 110.94(10) ?
    C4 C3 C5 . . 111.01(11) ?
    N1 C3 H3 . . 107.8 ?
    C4 C3 H3 . . 107.8 ?
    C5 C3 H3 . . 107.8 ?
    C3 C4 H4A . . 109.5 ?
    C3 C4 H4B . . 109.5 ?
    H4A C4 H4B . . 109.5 ?
    C3 C4 H4C . . 109.5 ?
    H4A C4 H4C . . 109.5 ?
    H4B C4 H4C . . 109.5 ?
    C3 C5 H5A . . 109.5 ?
    C3 C5 H5B . . 109.5 ?
    H5A C5 H5B . . 109.5 ?
    C3 C5 H5C . . 109.5 ?
    H5A C5 H5C . . 109.5 ?
    H5B C5 H5C . . 109.5 ?
    N2 C6 C7 . . 109.03(11) ?
    N2 C6 C8 . . 109.80(12) ?
    C7 C6 C8 . . 113.02(15) ?
    N2 C6 H6 . . 108.3 ?
    C7 C6 H6 . . 108.3 ?
    C8 C6 H6 . . 108.3 ?
    C6 C7 H7A . . 109.5 ?
    C6 C7 H7B . . 109.5 ?
    H7A C7 H7B . . 109.5 ?
    C6 C7 H7C . . 109.5 ?
    H7A C7 H7C . . 109.5 ?
    H7B C7 H7C . . 109.5 ?
    C6 C8 H8A . . 109.5 ?
    C6 C8 H8B . . 109.5 ?
    H8A C8 H8B . . 109.5 ?
    C6 C8 H8C . . 109.5 ?
    H8A C8 H8C . . 109.5 ?
    H8B C8 H8C . . 109.5 ?
    N4' C9 N3 . . 116.0(5) ?
    N4 C9 N3 . . 121.8(5) ?
    N4' C9 C10 . . 126.9(5) ?
    N4 C9 C10 . . 122.0(5) ?
    N3 C9 C10 . . 115.98(10) ?
    C9 C10 H10A . . 109.5 ?
    C9 C10 H10B . . 109.5 ?
    H10A C10 H10B . . 109.5 ?
    C9 C10 H10C . . 109.5 ?
    H10A C10 H10C . . 109.5 ?
    H10B C10 H10C . . 109.5 ?
    N3 C11 C13 . . 112.79(10) ?
    N3 C11 C12 . . 114.00(10) ?
    C13 C11 C12 . . 112.00(10) ?
    N3 C11 H11 . . 105.7 ?
    C13 C11 H11 . . 105.7 ?
    C12 C11 H11 . . 105.7 ?
    C11 C12 H12A . . 109.5 ?
    C11 C12 H12B . . 109.5 ?
    H12A C12 H12B . . 109.5 ?
    C11 C12 H12C . . 109.5 ?
    H12A C12 H12C . . 109.5 ?
    H12B C12 H12C . . 109.5 ?
    C11 C13 H13A . . 109.5 ?
    C11 C13 H13B . . 109.5 ?
    H13A C13 H13B . . 109.5 ?
    C11 C13 H13C . . 109.5 ?
    H13A C13 H13C . . 109.5 ?
    H13B C13 H13C . . 109.5 ?
    C9 N4 C14 . . 123.7(9) ?
    N4 C14 C16 . . 108.3(7) ?
    N4 C14 C15 . . 108.6(6) ?
    C16 C14 C15 . . 111.9(6) ?
    N4 C14 H14 . . 109.3 ?
    C16 C14 H14 . . 109.3 ?
    C15 C14 H14 . . 109.3 ?
    C14 C15 H15A . . 109.5 ?
    C14 C15 H15B . . 109.5 ?
    H15A C15 H15B . . 109.5 ?
    C14 C15 H15C . . 109.5 ?
    H15A C15 H15C . . 109.5 ?
    H15B C15 H15C . . 109.5 ?
    C14 C16 H16A . . 109.5 ?
    C14 C16 H16B . . 109.5 ?
    H16A C16 H16B . . 109.5 ?
    C14 C16 H16C . . 109.5 ?
    H16A C16 H16C . . 109.5 ?
    H16B C16 H16C . . 109.5 ?
    C9 N4' C14' . . 115.9(10) ?
    N4' C14' C16' . . 107.6(7) ?
    N4' C14' C15' . . 109.9(6) ?
    C16' C14' C15' . . 110.0(6) ?
    N4' C14' H14' . . 109.8 ?
    C16' C14' H14' . . 109.8 ?
    C15' C14' H14' . . 109.8 ?
    C14' C15' H15D . . 109.5 ?
    C14' C15' H15E . . 109.5 ?
    H15D C15' H15E . . 109.5 ?
    C14' C15' H15F . . 109.5 ?
    H15D C15' H15F . . 109.5 ?
    H15E C15' H15F . . 109.5 ?
    C14' C16' H16D . . 109.5 ?
    C14' C16' H16E . . 109.5 ?
    H16D C16' H16E . . 109.5 ?
    C14' C16' H16F . . 109.5 ?
    H16D C16' H16F . . 109.5 ?
    H16E C16' H16F . . 109.5 ?
loop_
    _geom_torsion_atom_site_label_1
    _geom_torsion_atom_site_label_2
    _geom_torsion_atom_site_label_3
    _geom_torsion_atom_site_label_4
    _geom_torsion_site_symmetry_1
    _geom_torsion_site_symmetry_2
    _geom_torsion_site_symmetry_3
    _geom_torsion_site_symmetry_4
    _geom_torsion
    _geom_torsion_publ_flag
    O1 Ge1 O1 Ge1 2_655 . . 2_655 4.88(4) ?
    N3 Ge1 O1 Ge1 . . . 2_655 -95.52(4) ?
    N1 Ge1 O1 Ge1 . . . 2_655 100.93(4) ?
    N2 Ge1 O1 Ge1 . . . 2_655 161.84(3) ?
    O1 Ge1 N1 C1 . . . . 72.88(8) ?
    O1 Ge1 N1 C1 2_655 . . . 162.93(7) ?
    N3 Ge1 N1 C1 . . . . -92.00(7) ?
    N2 Ge1 N1 C1 . . . . -1.70(6) ?
    O1 Ge1 N1 C3 . . . . -88.15(11) ?
    O1 Ge1 N1 C3 2_655 . . . 1.89(11) ?
    N3 Ge1 N1 C3 . . . . 106.97(11) ?
    N2 Ge1 N1 C3 . . . . -162.73(12) ?
    O1 Ge1 N2 C1 . . . . -127.45(7) ?
    O1 Ge1 N2 C1 2_655 . . . -40.55(12) ?
    N3 Ge1 N2 C1 . . . . 110.76(7) ?
    N1 Ge1 N2 C1 . . . . 1.75(7) ?
    O1 Ge1 N2 C6 . . . . 55.45(15) ?
    O1 Ge1 N2 C6 2_655 . . . 142.36(14) ?
    N3 Ge1 N2 C6 . . . . -66.34(15) ?
    N1 Ge1 N2 C6 . . . . -175.35(16) ?
    O1 Ge1 N3 C9 . . . . -24.75(11) ?
    O1 Ge1 N3 C9 2_655 . . . -116.23(10) ?
    N1 Ge1 N3 C9 . . . . 141.17(9) ?
    N2 Ge1 N3 C9 . . . . 74.80(10) ?
    O1 Ge1 N3 C11 . . . . 161.68(7) ?
    O1 Ge1 N3 C11 2_655 . . . 70.20(8) ?
    N1 Ge1 N3 C11 . . . . -32.40(9) ?
    N2 Ge1 N3 C11 . . . . -98.78(8) ?
    C6 N2 C1 N1 . . . . 175.52(11) ?
    Ge1 N2 C1 N1 . . . . -2.38(9) ?
    C6 N2 C1 C2 . . . . -3.6(2) ?
    Ge1 N2 C1 C2 . . . . 178.47(12) ?
    C6 N2 C1 Ge1 . . . . 177.89(13) ?
    C3 N1 C1 N2 . . . . 166.32(10) ?
    Ge1 N1 C1 N2 . . . . 2.65(10) ?
    C3 N1 C1 C2 . . . . -14.48(18) ?
    Ge1 N1 C1 C2 . . . . -178.16(10) ?
    C3 N1 C1 Ge1 . . . . 163.67(13) ?
    O1 Ge1 C1 N2 . . . . 58.62(7) ?
    O1 Ge1 C1 N2 2_655 . . . 161.01(6) ?
    N3 Ge1 C1 N2 . . . . -76.93(7) ?
    N1 Ge1 C1 N2 . . . . -177.09(11) ?
    O1 Ge1 C1 N1 . . . . -124.28(7) ?
    O1 Ge1 C1 N1 2_655 . . . -21.89(9) ?
    N3 Ge1 C1 N1 . . . . 100.16(7) ?
    N2 Ge1 C1 N1 . . . . 177.09(11) ?
    C1 N1 C3 C4 . . . . -89.99(14) ?
    Ge1 N1 C3 C4 . . . . 66.67(14) ?
    C1 N1 C3 C5 . . . . 145.80(11) ?
    Ge1 N1 C3 C5 . . . . -57.54(14) ?
    C1 N2 C6 C7 . . . . 129.19(15) ?
    Ge1 N2 C6 C7 . . . . -54.4(2) ?
    C1 N2 C6 C8 . . . . -106.49(15) ?
    Ge1 N2 C6 C8 . . . . 69.89(19) ?
    C11 N3 C9 N4' . . . . -1.0(5) ?
    Ge1 N3 C9 N4' . . . . -174.2(5) ?
    C11 N3 C9 N4 . . . . 15.5(5) ?
    Ge1 N3 C9 N4 . . . . -157.6(4) ?
    C11 N3 C9 C10 . . . . -169.85(10) ?
    Ge1 N3 C9 C10 . . . . 17.01(15) ?
    C9 N3 C11 C13 . . . . -73.08(14) ?
    Ge1 N3 C11 C13 . . . . 101.05(10) ?
    C9 N3 C11 C12 . . . . 56.10(15) ?
    Ge1 N3 C11 C12 . . . . -129.76(9) ?
    N4' C9 N4 C14 . . . . -102(4) ?
    N3 C9 N4 C14 . . . . -174.1(5) ?
    C10 C9 N4 C14 . . . . 11.6(9) ?
    C9 N4 C14 C16 . . . . -148.6(7) ?
    C9 N4 C14 C15 . . . . 89.7(9) ?
    N4 C9 N4' C14' . . . . 72(3) ?
    N3 C9 N4' C14' . . . . -171.9(5) ?
    C10 C9 N4' C14' . . . . -4.5(9) ?
    C9 N4' C14' C16' . . . . 145.1(7) ?
    C9 N4' C14' C15' . . . . -95.1(9) ?
_iucr_refine_instructions_details
;
TITL magd33 in C2/c
CELL  1.54184  20.1934  12.7424  15.9008   90.000  100.038   90.000
ZERR     4.00   0.0002   0.0001   0.0001    0.000    0.001    0.000
LATT   7
SYMM  - X,   Y, 1/2 - Z
SFAC  C H N GE O
UNIT  128 272 32 8 8
SIZE 0.08 0.08 0.04
TEMP -173
ACTA
CONF
FMAP   2
PLAN   10
L.S.   10
BOND $H
CONN GE1  5
RTAB CONT GE1 C1
EQIV $1 1-x,y,0.5-z
RTAB CONT GE1 GE1_$1
OMIT 5 3 3
WGHT    0.029600    2.897200
EXTI    0.000087
FVAR       2.37521   0.68005
GE1   4    0.439398    0.244195    0.200846    11.00000    0.01334    0.01533 =
         0.01667   -0.00043    0.00282    0.00042
O1    5    0.524083    0.250385    0.183713    11.00000    0.01496    0.02056 =
         0.01749    0.00034    0.00314   -0.00070
N1    3    0.378236    0.359415    0.198501    11.00000    0.01899    0.01895 =
         0.01913   -0.00084    0.00284    0.00414
N2    3    0.399717    0.302664    0.077449    11.00000    0.02075    0.02141 =
         0.01687    0.00110    0.00226    0.00333
N3    3    0.393912    0.116561    0.194967    11.00000    0.01601    0.01833 =
         0.02407   -0.00190    0.00578   -0.00199
C1    1    0.367191    0.373715    0.112993    11.00000    0.01829    0.01963 =
         0.02200    0.00063    0.00199    0.00042
C2    1    0.322967    0.458718    0.068933    11.00000    0.03723    0.02777 =
         0.02571    0.00280    0.00116    0.01317
AFIX 127
H2A   2    0.317389    0.448971    0.006962    21.00000   -1.50000
H2B   2    0.343674    0.527192    0.084333    21.00000   -1.50000
H2C   2    0.278904    0.455607    0.086676    21.00000   -1.50000
H2D   2    0.309256    0.505542    0.111685   -21.00000   -1.50000
H2E   2    0.282971    0.427322    0.034314   -21.00000   -1.50000
H2F   2    0.347741    0.498906    0.031972   -21.00000   -1.50000
AFIX   0
C3    1    0.362332    0.435494    0.261516    11.00000    0.02374    0.02181 =
         0.02421   -0.00311    0.00583    0.00633
AFIX  13
H3    2    0.323623    0.479075    0.233143    11.00000   -1.20000
AFIX   0
C4    1    0.421190    0.508890    0.291107    11.00000    0.03766    0.02732 =
         0.03738   -0.01279    0.00742   -0.00134
AFIX 137
H4A   2    0.459485    0.468352    0.320793    11.00000   -1.50000
H4B   2    0.408077    0.561478    0.330080    11.00000   -1.50000
H4C   2    0.433929    0.544127    0.241511    11.00000   -1.50000
AFIX   0
C5    1    0.340710    0.379870    0.336993    11.00000    0.03876    0.03217 =
         0.02920   -0.00137    0.01643    0.00911
AFIX 137
H5A   2    0.300319    0.338045    0.316920    11.00000   -1.50000
H5B   2    0.330887    0.432048    0.378399    11.00000   -1.50000
H5C   2    0.377000    0.333699    0.364263    11.00000   -1.50000
AFIX   0
C6    1    0.397307    0.286633   -0.013697    11.00000    0.04081    0.03217 =
         0.01708    0.00134    0.00409    0.01404
AFIX  13
H6    2    0.374044    0.348201   -0.044820    11.00000   -1.20000
AFIX   0
C7    1    0.468501    0.282297   -0.031817    11.00000    0.05612    0.10620 =
         0.02874    0.02061    0.02259    0.04465
AFIX 137
H7A   2    0.491145    0.349186   -0.015693    11.00000   -1.50000
H7B   2    0.467282    0.269543   -0.092847    11.00000   -1.50000
H7C   2    0.493109    0.225360    0.001373    11.00000   -1.50000
AFIX   0
C8    1    0.356685    0.188298   -0.042639    11.00000    0.10931    0.03351 =
         0.02850   -0.00676   -0.01558    0.00495
AFIX 137
H8A   2    0.379191    0.126854   -0.013534    11.00000   -1.50000
H8B   2    0.353203    0.179922   -0.104520    11.00000   -1.50000
H8C   2    0.311542    0.194892   -0.028470    11.00000   -1.50000
AFIX   0
C9    1    0.406459    0.027526    0.150709    11.00000    0.02022    0.01778 =
         0.02752    0.00059    0.00601    0.00122
C10   1    0.474476    0.022668    0.122917    11.00000    0.02363    0.02212 =
         0.03623   -0.00486    0.01152   -0.00089
AFIX 137
H10A  2    0.504214   -0.024364    0.161044    11.00000   -1.50000
H10B  2    0.494222    0.093098    0.125474    11.00000   -1.50000
H10C  2    0.468971   -0.003871    0.064263    11.00000   -1.50000
AFIX   0
C11   1    0.333999    0.120885    0.237147    11.00000    0.01899    0.02411 =
         0.02949   -0.00427    0.00922   -0.00412
AFIX  13
H11   2    0.338847    0.186800    0.271810    11.00000   -1.20000
AFIX   0
C12   1    0.330453    0.031908    0.300523    11.00000    0.02573    0.05453 =
         0.03197    0.01185    0.00866   -0.00638
AFIX 137
H12A  2    0.318227   -0.033511    0.269245    11.00000   -1.50000
H12B  2    0.296477    0.048529    0.335615    11.00000   -1.50000
H12C  2    0.374381    0.023597    0.337388    11.00000   -1.50000
AFIX   0
SIMU 0.02 0.04 0.9 C14 > C16'
SAME C13 N4' C14' C15' C16'
SADI C14 C15 C14 C16
C13   1    0.268516    0.132732    0.173841    11.00000    0.01837    0.03219 =
         0.04582    0.00788    0.00671    0.00157
AFIX 137
H13A  2    0.271988    0.192801    0.136367    11.00000   -1.50000
H13B  2    0.231357    0.144224    0.205041    11.00000   -1.50000
H13C  2    0.260078    0.068793    0.139388    11.00000   -1.50000
AFIX   0
PART 1
N4    3    0.360669   -0.043599    0.128379    10.50000    0.02538    0.02056 =
         0.02265   -0.00471    0.01242   -0.00303
C14   1    0.373419   -0.143713    0.088491    10.50000    0.03174    0.01661 =
         0.03712   -0.01157    0.01487   -0.00583
AFIX  13
H14   2    0.410413   -0.134259    0.054755    10.50000   -1.20000
AFIX   0
C15   1    0.394749   -0.224057    0.158373    10.50000    0.06647    0.02164 =
         0.06930   -0.00145    0.02056    0.00493
AFIX  33
H15A  2    0.434760   -0.198682    0.196922    10.50000   -1.50000
H15B  2    0.405128   -0.290652    0.132706    10.50000   -1.50000
H15C  2    0.358139   -0.234738    0.190633    10.50000   -1.50000
AFIX   0
C16   1    0.309695   -0.176444    0.029052    10.50000    0.04048    0.04053 =
         0.05095   -0.02636    0.01621   -0.01206
AFIX  33
H16A  2    0.296921   -0.121912   -0.014194    10.50000   -1.50000
H16B  2    0.273403   -0.185993    0.062009    10.50000   -1.50000
H16C  2    0.317576   -0.242581    0.000924    10.50000   -1.50000
AFIX   0
PART 2
N4'   3    0.364484   -0.047928    0.150465    10.50000    0.03352    0.01687 =
         0.02900   -0.00563    0.01387   -0.00401
C14'  1    0.382657   -0.147041    0.113939    10.50000    0.03473    0.02770 =
         0.04039   -0.01612    0.01264   -0.00876
AFIX  13
H14'  2    0.432623   -0.151547    0.118847    10.50000   -1.20000
AFIX   0
C15'  1    0.349526   -0.154034    0.020343    10.50000    0.07232    0.04546 =
         0.06427   -0.03149    0.00203   -0.00288
AFIX  33
H15D  2    0.368930   -0.100774   -0.012618    10.50000   -1.50000
H15E  2    0.301067   -0.141914    0.015261    10.50000   -1.50000
H15F  2    0.357281   -0.223911   -0.001790    10.50000   -1.50000
AFIX   0
C16'  1    0.357752   -0.235704    0.164445    10.50000    0.07440    0.01857 =
         0.08771   -0.00273    0.04095   -0.00062
AFIX  33
H16D  2    0.381768   -0.233729    0.223558    10.50000   -1.50000
H16E  2    0.366029   -0.303167    0.138553    10.50000   -1.50000
H16F  2    0.309419   -0.227322    0.163754    10.50000   -1.50000
HKLF 4
;
data_New_Global_Publ_Block
_journal_date_recd_electronic     2013-11-20
_journal_date_accepted     2013-11-25
_journal_name_full     'Acta Crystallographica, Section E'
_journal_year     2013
_journal_volume     69
_journal_issue     12
_journal_page_first     m686
_journal_page_last     m687
_journal_paper_category     QM
_journal_paper_doi     10.1107/S1600536813032133
_journal_coeditor_code     ZL2570
_publ_contact_author_name     'Frank T. Edelmann'
_publ_contact_author_address
;
Chemisches Institut
Otto-von-Guericke-Universit\"at Magdeburg
Universit\"atsplatz 2
D-39106 Magdeburg
Germany
;
_publ_contact_author_email     'frank.edelmann@ovgu.de'
_publ_contact_author_fax     '+49-391-6712933'
_publ_contact_author_phone     '+49-391-6758327'
_publ_section_title
;\
Di-\m-oxido-bis[bis(diisopropylacetamidinato)-\k<i>N</i>;\k^2^<i>N</i>,\
<i>N</i>'-germanium(IV)]
;
loop_
    _publ_author_name
    _publ_author_footnote
    _publ_author_address
    'Syre, Ronny' .
;
Chemisches Institut
Otto-von-Guericke-Universit\"at Magdeburg
Universit\"atsplatz 2
D-39106 Magdeburg
Germany
;
    'Frenzel, Nancy' .
;
Institut f\"ur Mikro- und Sensorsysteme
Otto-von-Guericke-Universit\"at Magdeburg
Universit\"atsplatz 2
D-39106 Magdeburg
Germany
;
    'Hrib, Cristian G.' .
;
Chemisches Institut
Otto-von-Guericke-Universit\"at Magdeburg
Universit\"atsplatz 2
D-39106 Magdeburg
Germany
;
    'Burte, Edmund P.' .
;
Institut f\"ur Mikro- und Sensorsysteme
Otto-von-Guericke-Universit\"at Magdeburg
Universit\"atsplatz 2
D-39106 Magdeburg
Germany
;
    'Jones, Peter G.' .
;
Institut f\"ur Anorganische und Analytische Chemie
Technische Universit\"at Braunschweig
Hagenring 30
D-38106 Braunschweig
Germany
;
    'Edelmann, Frank T.' .
;
Chemisches Institut
Otto-von-Guericke-Universit\"at Magdeburg
Universit\"atsplatz 2
D-39106 Magdeburg
Germany
;
