# Supplementary material for: Di-μ-oxido-bis­[bis­(diiso­propyl­aceta­midinato)-κN;κ2 N,N′-germanium(IV)]
Source: Acta Crystallogr Sect E Struct Rep Online. 2013 Nov 30;69(Pt 12):m686–7. doi: 10.1107/S1600536813032133 (PMC3885011; doi:10.1107/S1600536813032133)
Supplement: Supplementary file 2 [file e-69-0m686-Isup2.hkl]

# 
# h,k,l, Fc-squared, Fo-squared, sigma(Fo-squared) and status flag 
# 
data_I
_shelx_title ' magd33 in C2/c' 
_shelx_refln_list_code          4 
_shelx_F_calc_maximum      434.94 
_exptl_crystal_F_000      1584.00 
_reflns_d_resolution_high  0.7948 
 
loop_ 
 _symmetry_equiv_pos_as_xyz 
 'x, y, z' 
 '-x, y, -z+1/2' 
 'x+1/2, y+1/2, z' 
 '-x+1/2, y+1/2, -z+1/2' 
 '-x, -y, -z' 
 'x, -y, z-1/2' 
 '-x+1/2, -y+1/2, -z' 
 'x+1/2, -y+1/2, z-1/2' 
 
_cell_length_a    20.1934 
_cell_length_b    12.7424 
_cell_length_c    15.9008 
_cell_angle_alpha  90.000 
_cell_angle_beta  100.038 
_cell_angle_gamma  90.000 
 
_shelx_F_squared_multiplier     1.000 
 
loop_ 
 _refln_index_h 
 _refln_index_k 
 _refln_index_l 
 _refln_F_squared_calc 
 _refln_F_squared_meas 
 _refln_F_squared_sigma 
 _refln_observed_status 
   2   0   0    37050.90    38977.81    277.97 o 
   4   0   0   142616.31   138037.89    983.25 o 
   6   0   0      120.60      128.25      6.80 o 
   8   0   0      590.03      303.83      8.72 o 
  10   0   0    14806.50    13487.96    156.44 o 
  12   0   0      823.37      770.05     29.14 o 
  14   0   0      326.51      354.18     28.75 o 
  16   0   0     5624.59     5636.57     54.90 o 
  18   0   0     5513.36     5520.75     62.37 o 
  20   0   0      222.92      201.79     12.54 o 
  22   0   0     1415.80     1429.06     31.86 o 
  24   0   0     6722.48     6922.29     98.47 o 
   1   1   0     4096.70     3934.68     23.18 o 
   3   1   0        1.25       11.43      1.62 o 
   5   1   0     1528.96     1465.36     14.26 o 
   7   1   0      312.89      281.67      6.25 o 
   9   1   0      898.54      881.28     19.60 o 
  11   1   0        0.20        6.60      4.26 o 
  13   1   0        4.43        8.06      5.76 o 
  15   1   0     1836.57     1896.45     20.63 o 
  17   1   0        1.19        5.78      2.86 o 
  19   1   0      216.05      199.30      8.32 o 
  21   1   0        0.27        1.36      3.29 o 
  23   1   0      227.90      218.96     10.22 o 
   0   2   0    53440.65    52828.10    176.78 o 
   2   2   0    53106.28    53451.93    181.65 o 
   4   2   0     1427.67     1477.48     19.93 o 
   6   2   0    25590.98    25465.20    186.42 o 
   8   2   0    11403.29    10665.30     80.19 o 
  10   2   0     9450.16     8786.96     68.18 o 
  12   2   0     5351.03     5319.95     53.12 o 
  14   2   0     1919.57     1910.35     40.91 o 
  16   2   0    10046.17     9942.26     47.53 o 
  18   2   0     9038.57     8934.11     80.68 o 
  20   2   0     1259.68     1267.35     22.16 o 
  22   2   0     3796.84     3852.13     46.90 o 
  24   2   0     7042.92     6949.02     92.52 o 
   1   3   0     1122.50     1096.91     11.04 o 
   3   3   0     5745.50     5598.70     31.24 o 
   5   3   0     1508.54     1411.59     12.69 o 
   7   3   0     5470.75     5777.92     55.56 o 
   9   3   0     4568.20     4988.73     65.69 o 
  11   3   0       88.62       98.84      7.01 o 
  13   3   0     1542.12     1565.66     37.54 o 
  15   3   0      607.87      541.82      9.83 o 
  17   3   0     1658.22     1619.37     20.62 o 
  19   3   0       17.38       23.42      3.81 o 
  21   3   0        0.30        0.96      3.74 o 
  23   3   0      166.71      155.74      8.22 o 
   0   4   0    54572.96    52202.93    360.32 o 
   2   4   0    92947.71    92414.45    441.50 o 
   4   4   0    13212.40    14061.08     60.82 o 
   6   4   0    10475.39     9835.18     43.60 o 
   8   4   0    56723.61    58123.04    509.61 o 
  10   4   0     9022.31     9055.16     54.05 o 
  12   4   0       78.40       83.84      7.03 o 
  14   4   0     2620.94     2513.72     24.48 o 
  16   4   0     4051.42     4052.08     32.80 o 
  18   4   0     1004.41     1090.30     17.81 o 
  20   4   0      234.18      234.75      8.76 o 
  22   4   0     1542.49     1623.83     26.71 o 
  24   4   0     5851.65     5300.15    103.92 o 
   1   5   0      370.51      299.25      9.50 o 
   3   5   0     1076.72     1050.87     16.04 o 
   5   5   0     2047.96     2061.97     25.37 o 
   7   5   0     2866.04     2890.59     39.90 o 
   9   5   0     4433.80     4605.01     40.28 o 
  11   5   0     3917.51     4096.29     42.26 o 
  13   5   0      225.32      235.32      7.08 o 
  15   5   0     3630.36     3684.12     30.92 o 
  17   5   0        4.77        3.32      3.24 o 
  19   5   0      152.53      138.84      7.09 o 
  21   5   0        4.96        8.79      4.58 o 
  23   5   0        1.77        2.88      3.07 o 
   0   6   0    12980.16    12626.64    225.35 o 
   2   6   0    21932.79    21634.76    117.16 o 
   4   6   0     2913.70     3285.00     37.35 o 
   6   6   0     4801.31     4366.28     43.33 o 
   8   6   0    17509.85    17355.86    116.82 o 
  10   6   0    15484.39    15479.84    132.87 o 
  12   6   0     1112.90     1166.63     15.24 o 
  14   6   0     3705.62     3733.39     37.40 o 
  16   6   0     7592.28     7734.84     51.30 o 
  18   6   0     4379.71     4453.69     42.12 o 
  20   6   0      645.81      629.80     13.56 o 
  22   6   0     1472.77     1446.56     26.05 o 
   1   7   0        7.25       10.29      3.72 o 
   3   7   0       62.48       64.67      5.51 o 
   5   7   0      299.48      253.55     13.06 o 
   7   7   0      265.63      217.55     11.86 o 
   9   7   0     2992.69     2941.77     33.19 o 
  11   7   0     1035.38     1034.10     13.27 o 
  13   7   0      375.85      388.46      9.52 o 
  15   7   0     5403.01     5427.94     37.66 o 
  17   7   0      733.79      748.38     13.60 o 
  19   7   0        0.36        0.64      2.87 o 
  21   7   0      248.95      223.52      9.32 o 
   0   8   0    47090.07    47605.80    323.65 o 
   2   8   0    17934.92    17860.54    220.02 o 
   4   8   0      203.92      207.73     11.41 o 
   6   8   0     6783.30     6832.91     57.37 o 
   8   8   0     9317.11     9496.45     75.49 o 
  10   8   0     9490.88     9756.88     61.33 o 
  12   8   0      284.07      379.90      9.02 o 
  14   8   0     1328.04     1288.53     18.30 o 
  16   8   0     4841.09     5055.81     36.50 o 
  18   8   0     6196.69     6449.67     42.61 o 
  20   8   0      243.36      273.13      9.77 o 
   1   9   0      997.24      933.01     21.72 o 
   3   9   0      401.02      352.58     13.67 o 
   5   9   0        3.95        7.00      4.20 o 
   7   9   0     1445.76     1565.48     19.15 o 
   9   9   0      676.55      636.52     12.12 o 
  11   9   0       24.36       34.65      3.83 o 
  13   9   0        1.80       -2.03      3.02 o 
  15   9   0       56.16       71.70      5.18 o 
  17   9   0     1562.12     1517.63     21.84 o 
  19   9   0      382.98      330.59     13.30 o 
   0  10   0    23864.65    23831.59    209.00 o 
   2  10   0     4549.72     4752.22     39.52 o 
   4  10   0       10.65       22.88      5.34 o 
   6  10   0      662.98      684.99     15.68 o 
   8  10   0     5100.59     5423.58     40.32 o 
  10  10   0    10295.85    10442.46     60.43 o 
  12  10   0     2389.02     2407.28     31.85 o 
  14  10   0     2818.58     2885.14     28.92 o 
  16  10   0     9535.61     9594.25    130.15 o 
  18  10   0     1473.02     1279.58     26.72 o 
   1  11   0     2153.31     2205.05     32.90 o 
   3  11   0      298.14      283.72     11.27 o 
   5  11   0      946.63      966.25     18.69 o 
   7  11   0     2536.33     2554.21     28.57 o 
   9  11   0      630.06      656.83     14.58 o 
  11  11   0      184.49      185.51      8.27 o 
  13  11   0     1070.64     1148.53     17.56 o 
  15  11   0      180.07      190.54      7.68 o 
  17  11   0      299.03      322.46     10.61 o 
   0  12   0      424.14      417.53     20.94 o 
   2  12   0     8062.37     8342.83     54.63 o 
   4  12   0     3992.06     4051.17     38.20 o 
   6  12   0     2944.01     2824.44     54.94 o 
   8  12   0     9717.08     9799.47     53.99 o 
  10  12   0     3940.52     4113.86     33.65 o 
  12  12   0      300.33      293.34      8.59 o 
  14  12   0     3209.08     3314.93     40.69 o 
  16  12   0     3575.93     3468.20     40.99 o 
   1  13   0      488.03      494.10     12.91 o 
   3  13   0      429.83      419.15     12.66 o 
   5  13   0       39.59       50.23      5.55 o 
   7  13   0     1158.19     1174.94     20.90 o 
   9  13   0     1125.56     1065.49     16.96 o 
  11  13   0      154.79      124.44      5.49 o 
  13  13   0       10.93       10.86      2.93 o 
   0  14   0     6038.64     5973.99     55.53 o 
   2  14   0     2816.57     2790.28     27.22 o 
   4  14   0      301.28      305.47     10.71 o 
   6  14   0      172.64      177.47      8.02 o 
   8  14   0     6290.47     6377.40     79.27 o 
  10  14   0     2248.40     2222.81     23.98 o 
  12  14   0      131.44      119.19      9.99 o 
   1  15   0     4489.47     4417.86     38.10 o 
   3  15   0        1.15        2.16      3.04 o 
   5  15   0     1730.53     1739.10     21.32 o 
   7  15   0      347.38      342.49      9.85 o 
 -25   1   1     4748.23     4874.22    153.34 o 
 -23   1   1     1493.23     1538.98     26.47 o 
 -21   1   1       26.70       14.92      3.36 o 
 -19   1   1     4260.44     4348.80     42.42 o 
 -17   1   1     8925.38     8893.05     49.88 o 
 -15   1   1      848.17      917.15     24.39 o 
 -13   1   1       83.50      113.27      9.89 o 
 -11   1   1     7337.85     6942.71     76.04 o 
  -9   1   1    21766.62    21157.96    136.59 o 
  -7   1   1    29047.79    28647.68     99.62 o 
  -5   1   1     4312.93     4439.95     28.60 o 
  -3   1   1    37220.48    36602.30    164.01 o 
  -1   1   1   172097.70   176435.22    738.48 o 
   1   1   1    59222.45    60505.81    314.09 o 
   3   1   1    11321.68    11395.22     47.97 o 
   5   1   1    16129.76    15707.50    110.11 o 
   7   1   1     7696.53     6016.60     35.41 o 
   9   1   1    14085.10    13074.08     76.07 o 
  11   1   1     3550.61     3600.82     40.89 o 
  13   1   1     2101.89     1999.10     37.00 o 
  15   1   1     7410.28     7434.70     42.19 o 
  17   1   1    15437.18    15419.17     66.43 o 
  19   1   1      845.60      814.55     16.40 o 
  21   1   1     2676.41     2785.81     30.34 o 
  23   1   1     7989.03     7796.85     64.36 o 
 -24   2   1      772.47      776.07     18.10 o 
 -22   2   1        5.58        0.69      3.80 o 
 -20   2   1      346.63      321.77     13.17 o 
 -18   2   1      696.31      685.22     14.58 o 
 -16   2   1     1709.03     1794.04     19.20 o 
 -14   2   1        0.37       -0.99      6.44 o 
 -12   2   1     1181.53     1322.41     26.31 o 
 -10   2   1       27.58       21.50      3.99 o 
  -8   2   1     3956.66     4348.80     35.07 o 
  -6   2   1      339.57      301.68      8.63 o 
  -4   2   1    22665.11    22525.09     96.79 o 
  -2   2   1    12740.98    12447.68     59.83 o 
   0   2   1     1504.73     1513.64     10.76 o 
   2   2   1    12714.53    12211.82     46.62 o 
   4   2   1    20747.71    20073.33    116.98 o 
   6   2   1    14641.43    14366.26     85.16 o 
   8   2   1     5956.53     6138.17     43.60 o 
  10   2   1     1978.11     2057.21     31.82 o 
  12   2   1     7604.70     7914.39     65.50 o 
  14   2   1     3549.31     3659.71     56.91 o 
  16   2   1      481.75      439.73      9.53 o 
  18   2   1     2056.99     2236.27     25.45 o 
  20   2   1       17.21       18.98      3.93 o 
  22   2   1      365.30      368.83     14.43 o 
  24   2   1       34.72       28.19      3.39 o 
 -23   3   1     2668.62     2643.59     33.69 o 
 -21   3   1      336.23      326.25     13.50 o 
 -19   3   1     2306.56     2297.38     27.62 o 
 -17   3   1     4297.34     4427.61     32.29 o 
 -15   3   1    10303.91    10390.65     47.14 o 
 -13   3   1      948.03      946.08     25.84 o 
 -11   3   1    14584.64    14338.53     99.96 o 
  -9   3   1    25546.24    24798.27     98.15 o 
  -7   3   1    30981.79    30577.52    154.25 o 
  -5   3   1       15.43       31.70      2.74 o 
  -3   3   1   131247.02   130494.10    627.29 o 
  -1   3   1    14715.81    13705.75     99.82 o 
   1   3   1     4766.60     4667.98     26.96 o 
   3   3   1    25559.65    26035.17    137.15 o 
   5   3   1     3575.01     3019.66     23.12 o 
   7   3   1    40921.93    39032.83    251.76 o 
   9   3   1    19291.13    19054.99    130.22 o 
  11   3   1      440.66      455.71     13.76 o 
  13   3   1     5279.41     5126.63     60.93 o 
  15   3   1    18148.60    18641.42    123.88 o 
  17   3   1     7398.34     7489.71     46.28 o 
  19   3   1      647.60      596.20     13.62 o 
  21   3   1     2550.36     2599.72     42.06 o 
  23   3   1     5488.37     5303.81     48.45 o 
 -24   4   1       76.01       83.00      5.74 o 
 -22   4   1        0.13       -0.70      3.99 o 
 -20   4   1        2.82        7.11      3.53 o 
 -18   4   1      302.48      287.83      9.37 o 
 -16   4   1     1430.15     1473.72     18.27 o 
 -14   4   1      470.71      501.27     10.38 o 
 -12   4   1     6372.59     6423.79     66.09 o 
 -10   4   1     8810.15     8734.75     67.87 o 
  -8   4   1     1043.99     1224.56     20.79 o 
  -6   4   1     2017.00     2217.74     18.88 o 
  -4   4   1     3086.81     3127.73     20.93 o 
  -2   4   1     2850.84     3030.04     23.32 o 
   0   4   1      804.19      927.81     12.05 o 
   2   4   1      368.63      314.46      8.11 o 
   4   4   1    11915.71    11984.27     80.80 o 
   6   4   1      306.11      391.17     11.15 o 
   8   4   1     3360.40     3158.03     39.23 o 
  10   4   1     1406.34     1547.79     24.17 o 
  12   4   1     1519.31     1318.95     29.36 o 
  14   4   1     4069.91     4064.78     28.71 o 
  16   4   1      374.19      381.06     10.23 o 
  18   4   1      765.66      726.39     15.47 o 
  20   4   1        1.39        4.03      3.59 o 
  22   4   1      325.72      301.50      9.78 o 
 -23   5   1     2173.01     2095.38     39.46 o 
 -21   5   1       83.36       70.30     10.42 o 
 -19   5   1     2773.82     2864.05     28.65 o 
 -17   5   1     3360.01     3518.37     30.39 o 
 -15   5   1     1979.67     1791.08     21.23 o 
 -13   5   1       27.42       24.30      2.99 o 
 -11   5   1     5424.72     5321.46     54.29 o 
  -9   5   1    48477.28    49236.97    258.16 o 
  -7   5   1     8003.38     7747.25     57.64 o 
  -5   5   1     7443.63     8482.32     47.15 o 
  -3   5   1    39091.26    39672.75    204.09 o 
  -1   5   1    34355.53    31990.74    176.36 o 
   1   5   1    19829.06    20039.27     88.60 o 
   3   5   1    10688.29    12044.61     79.66 o 
   5   5   1     3733.70     3425.48     31.05 o 
   7   5   1    35803.67    35092.88    205.39 o 
   9   5   1     9939.77     9511.63     67.13 o 
  11   5   1       12.04       13.25      3.72 o 
  13   5   1      640.74      690.10     11.42 o 
  15   5   1    10907.17    10928.86     52.14 o 
  17   5   1     5150.44     5243.83     44.31 o 
  19   5   1      204.43      238.87     10.37 o 
  21   5   1     1793.28     1722.92     28.39 o 
  23   5   1     3385.95     3302.04     40.66 o 
 -22   6   1      922.81      851.25     20.78 o 
 -20   6   1      161.47      157.05      7.29 o 
 -18   6   1      420.58      385.32     12.97 o 
 -16   6   1     3326.59     3392.18     35.84 o 
 -14   6   1      254.83      217.35      8.19 o 
 -12   6   1     1980.49     1893.28     20.27 o 
 -10   6   1       11.23        6.98      5.33 o 
  -8   6   1      566.78      537.65     15.67 o 
  -6   6   1      477.62      490.33     14.82 o 
  -4   6   1      657.75      866.11     17.96 o 
  -2   6   1      571.35      577.53     14.17 o 
   0   6   1      192.15      101.76      7.42 o 
   2   6   1     9845.36    10652.44     64.68 o 
   4   6   1      240.86      220.42      9.80 o 
   6   6   1      233.34      206.68     11.75 o 
   8   6   1     4105.78     4028.38     37.92 o 
  10   6   1     1598.10     1813.82     28.67 o 
  12   6   1      758.87      747.63     12.19 o 
  14   6   1     2455.61     2468.26     25.25 o 
  16   6   1       37.18       23.25      3.63 o 
  18   6   1      189.82      193.02      9.80 o 
  20   6   1      160.82      160.72      7.03 o 
  22   6   1       48.03       44.62      5.18 o 
 -21   7   1        8.97       12.64      3.56 o 
 -19   7   1     3857.00     3939.02     38.84 o 
 -17   7   1     8833.37     9162.75     60.42 o 
 -15   7   1     1797.56     1786.82     21.66 o 
 -13   7   1     1843.69     1929.27     23.10 o 
 -11   7   1    13559.09    14043.43     62.43 o 
  -9   7   1    12663.67    12120.75     76.39 o 
  -7   7   1     7061.11     6654.55     55.27 o 
  -5   7   1      209.80      244.18     10.04 o 
  -3   7   1     5714.66     5227.76     45.91 o 
  -1   7   1    31812.96    32468.48    206.01 o 
   1   7   1    29629.97    30392.10    208.45 o 
   3   7   1     1273.15     1125.76     21.03 o 
   5   7   1     5537.59     5167.24     41.64 o 
   7   7   1     7547.19     7080.20     48.22 o 
   9   7   1    10682.62    10804.39     63.79 o 
  11   7   1     1655.43     1751.73     17.61 o 
  13   7   1    10523.66    10640.83     58.20 o 
  15   7   1    12589.49    12905.94    105.09 o 
  17   7   1     4448.05     4617.93     39.03 o 
  19   7   1      397.34      367.75      9.17 o 
  21   7   1     1387.70     1329.55     19.14 o 
 -20   8   1       82.77       85.12      5.62 o 
 -18   8   1     2426.08     2537.53     29.25 o 
 -16   8   1     3126.22     3273.35     28.36 o 
 -14   8   1      159.60      145.71      7.68 o 
 -12   8   1     4783.56     4860.42     38.33 o 
 -10   8   1     2256.55     2080.47     20.36 o 
  -8   8   1      115.12      152.99      8.57 o 
  -6   8   1      282.45      288.84     12.22 o 
  -4   8   1     3164.46     3228.32     46.87 o 
  -2   8   1     1607.71     1413.17     22.02 o 
   0   8   1     1139.53     1114.39     18.66 o 
   2   8   1        1.75        6.54      3.33 o 
   4   8   1      445.10      487.86     15.08 o 
   6   8   1       12.69        1.97      3.67 o 
   8   8   1     1426.46     1407.06     19.33 o 
  10   8   1      113.68      106.38      4.96 o 
  12   8   1        2.67        5.48      2.65 o 
  14   8   1     2217.56     2133.34     24.54 o 
  16   8   1     2284.26     2181.34     23.59 o 
  18   8   1        0.63        0.51      2.62 o 
  20   8   1       70.92       47.31      4.56 o 
 -19   9   1     2040.55     1934.84     40.00 o 
 -17   9   1     7895.25     7998.01     46.34 o 
 -15   9   1       40.24       54.93      4.05 o 
 -13   9   1      379.97      462.04     12.07 o 
 -11   9   1     5263.26     5445.61     39.02 o 
  -9   9   1    12641.65    12849.42     59.75 o 
  -7   9   1     3401.20     3504.64     29.57 o 
  -5   9   1     1844.78     1824.58     24.25 o 
  -3   9   1     3214.23     3392.69     36.84 o 
  -1   9   1    25077.67    25425.05    132.09 o 
   1   9   1    23956.67    23933.66    192.15 o 
   3   9   1     1126.71     1104.07     26.58 o 
   5   9   1     3910.55     4069.40     40.91 o 
   7   9   1    11784.76    12172.49     57.34 o 
   9   9   1     5340.30     5524.03     39.68 o 
  11   9   1      136.85      160.44      7.44 o 
  13   9   1     1488.75     1596.76     22.52 o 
  15   9   1     2669.15     2782.02     30.07 o 
  17   9   1     4262.94     4238.12     45.27 o 
  19   9   1        1.96        4.18      3.66 o 
 -18  10   1      375.38      410.23     12.81 o 
 -16  10   1        3.24        2.43      2.76 o 
 -14  10   1      226.00      223.73      8.73 o 
 -12  10   1      404.94      374.46     11.70 o 
 -10  10   1     1040.02     1148.62     20.20 o 
  -8  10   1     3324.06     3468.76     34.52 o 
  -6  10   1        8.27       -0.23      5.48 o 
  -4  10   1      745.76      798.36     17.37 o 
  -2  10   1      405.07      421.98     11.35 o 
   0  10   1     5760.25     5637.40     47.96 o 
   2  10   1     2165.91     2115.40     28.63 o 
   4  10   1      183.64      163.29      8.32 o 
   6  10   1     5853.23     5799.68     44.22 o 
   8  10   1     1151.25     1257.26     20.07 o 
  10  10   1        1.19        5.41      3.25 o 
  12  10   1      242.54      268.03      8.43 o 
  14  10   1      101.74       67.87      4.86 o 
  16  10   1       20.77       14.12      3.51 o 
  18  10   1      587.92      484.38     12.51 o 
 -17  11   1     2793.60     2684.90     30.20 o 
 -15  11   1     4684.75     4648.65     33.51 o 
 -13  11   1      813.57      751.39     16.41 o 
 -11  11   1    11658.10    11694.62     58.86 o 
  -9  11   1     8929.06     8935.69     53.37 o 
  -7  11   1     2523.45     2456.02     30.07 o 
  -5  11   1      192.31      198.29     10.23 o 
  -3  11   1     3656.63     3625.82     42.07 o 
  -1  11   1     2374.26     2377.07     34.17 o 
   1  11   1     8481.87     8441.38     64.41 o 
   3  11   1     7589.78     7681.67     55.87 o 
   5  11   1     1643.75     1599.02     23.97 o 
   7  11   1    11189.45    11559.60     61.11 o 
   9  11   1     4106.75     4299.14     33.21 o 
  11  11   1       73.04       83.62      4.70 o 
  13  11   1     3563.67     3680.42     30.10 o 
  15  11   1    10413.94    10357.16     62.62 o 
  17  11   1     1541.60     1458.27     21.57 o 
 -16  12   1      281.60      266.82      8.75 o 
 -14  12   1      377.37      354.40      8.75 o 
 -12  12   1       33.71       37.82      3.72 o 
 -10  12   1     3638.25     3607.44     31.55 o 
  -8  12   1     4751.49     4847.88     40.17 o 
  -6  12   1        8.57        2.68      3.77 o 
  -4  12   1     2688.13     2677.14     36.35 o 
  -2  12   1       71.13       78.21      6.16 o 
   0  12   1      249.34      247.39     11.45 o 
   2  12   1     1440.63     1550.86     23.47 o 
   4  12   1     1264.04     1312.47     23.19 o 
   6  12   1     2730.70     2665.41     30.86 o 
   8  12   1     2176.34     2199.77     27.33 o 
  10  12   1        7.48        9.13      2.89 o 
  12  12   1      382.10      357.89      9.10 o 
  14  12   1      389.19      397.75     11.11 o 
  16  12   1      687.65      643.26     13.73 o 
 -13  13   1      287.83      253.65      7.45 o 
 -11  13   1     1994.88     2010.61     27.10 o 
  -9  13   1     4363.27     4429.31     34.23 o 
  -7  13   1     2047.62     2063.98     37.31 o 
  -5  13   1       77.68       84.78      6.19 o 
  -3  13   1     7130.57     7320.49     52.01 o 
  -1  13   1     5300.46     5571.75     46.08 o 
   1  13   1     5344.79     5400.91     43.82 o 
   3  13   1     1494.18     1467.52     25.93 o 
   5  13   1      960.76     1032.84     19.64 o 
   7  13   1     5319.11     5449.16     39.35 o 
   9  13   1     3507.01     3622.80     31.03 o 
  11  13   1       57.28       70.34      4.59 o 
  13  13   1      666.76      655.62     15.99 o 
 -12  14   1       23.70       21.26      3.13 o 
 -10  14   1      811.68      817.49     19.70 o 
  -8  14   1      928.97     1024.20     15.69 o 
  -6  14   1      181.97      185.27      8.06 o 
  -4  14   1       70.15       62.50      5.34 o 
  -2  14   1     2679.29     2680.20     24.72 o 
   0  14   1     2825.87     2961.85     27.83 o 
   2  14   1      453.68      431.97     10.89 o 
   4  14   1     1044.29      999.00     17.08 o 
   6  14   1      660.98      592.70     13.97 o 
   8  14   1      573.38      572.71     12.54 o 
  10  14   1      617.05      629.52     16.11 o 
  -7  15   1     1977.42     1867.22     33.07 o 
  -5  15   1      196.54      199.48      6.55 o 
  -3  15   1      858.80      857.35     14.95 o 
  -1  15   1     6202.32     5963.49    105.53 o 
   1  15   1     3443.01     3289.61     28.32 o 
   3  15   1       14.63       18.81      4.01 o 
   5  15   1      578.26      585.75     12.32 o 
   7  15   1     2061.11     2032.04     32.29 o 
   0  16   1      771.39      681.64     23.42 o 
 -24   0   2      171.87      111.34     15.08 o 
 -22   0   2       64.49       93.71      9.50 o 
 -20   0   2      243.95      250.14     13.44 o 
 -18   0   2    17401.15    18126.58    115.08 o 
 -16   0   2     3351.00     3249.19     36.91 o 
 -14   0   2      191.61      177.22     14.57 o 
 -12   0   2     4006.98     4079.99     60.85 o 
 -10   0   2    14327.10    14396.21    110.87 o 
  -8   0   2    51466.03    52457.00    278.96 o 
  -6   0   2    29573.82    30020.42    144.41 o 
  -4   0   2     9721.64     8589.91    119.86 o 
  -2   0   2   189170.14   198897.83    599.08 o 
   0   0   2    99248.59   101480.57    132.86 o 
   2   0   2    39737.56    39062.57    119.57 o 
   4   0   2    34279.94    32678.32     93.81 o 
   6   0   2     3990.98     3244.04     26.42 o 
   8   0   2     1504.22     1211.04     30.99 o 
  10   0   2    22716.06    22467.71    197.43 o 
  12   0   2     5416.73     5260.43     87.14 o 
  14   0   2    23213.97    22567.85    227.27 o 
  16   0   2    14313.25    14709.23     92.40 o 
  18   0   2     1358.34     1247.36     27.57 o 
  20   0   2     1462.07     1482.52     31.34 o 
  22   0   2     8718.02     8498.09     73.64 o 
  24   0   2     5145.13     5117.99     74.12 o 
 -25   1   2      629.13      644.96     30.01 o 
 -23   1   2       24.66       31.20      4.85 o 
 -21   1   2        5.10        5.33      2.95 o 
 -19   1   2       57.90       65.90      4.96 o 
 -17   1   2      466.95      496.01     10.75 o 
 -15   1   2      514.14      490.68     17.52 o 
 -13   1   2      105.72       95.02      9.05 o 
 -11   1   2     3839.86     4285.39     36.09 o 
  -9   1   2      735.50      805.53     15.79 o 
  -7   1   2     3255.33     3278.37     25.83 o 
  -5   1   2    15420.29    15187.47     80.68 o 
  -3   1   2     5373.96     5019.94     29.14 o 
  -1   1   2     5921.21     6009.65     48.81 o 
   1   1   2     5677.40     5562.31     45.05 o 
   3   1   2    14924.82    14358.06     59.29 o 
   5   1   2      231.86      240.53      5.56 o 
   7   1   2      563.92      595.11     12.93 o 
   9   1   2     1531.45     1526.49     36.62 o 
  11   1   2     1294.16     1359.46     27.11 o 
  13   1   2      309.99      316.79     15.33 o 
  15   1   2     7136.09     7180.93     37.25 o 
  17   1   2      720.59      722.60     14.10 o 
  19   1   2     1266.08     1280.17     23.01 o 
  21   1   2       59.92       46.72      5.41 o 
  23   1   2       72.78       58.09      6.13 o 
 -24   2   2     2490.60     2404.81     32.22 o 
 -22   2   2        7.61        4.09      3.55 o 
 -20   2   2     4904.22     4730.60     52.62 o 
 -18   2   2    10478.59    10324.19     70.78 o 
 -16   2   2     4150.40     4425.58     32.93 o 
 -14   2   2      664.77      637.06     23.34 o 
 -12   2   2    23260.07    23631.91    152.18 o 
 -10   2   2    54915.09    56721.96    285.49 o 
  -8   2   2    48716.41    49551.10    298.81 o 
  -6   2   2     2574.56     2438.81     24.46 o 
  -4   2   2    45725.98    44629.11    172.33 o 
  -2   2   2    34312.45    33343.25    128.38 o 
   0   2   2       52.22       51.82      2.47 o 
   2   2   2     1302.56     1355.56     10.08 o 
   4   2   2      410.66      531.25      8.45 o 
   6   2   2     9374.52     8278.43     45.01 o 
   8   2   2     4647.41     3990.88     42.89 o 
  10   2   2       47.60       48.35      5.39 o 
  12   2   2     5701.36     5697.51     60.56 o 
  14   2   2    19766.00    20415.55    152.94 o 
  16   2   2    18466.62    18433.09     75.18 o 
  18   2   2     1710.82     1719.82     22.23 o 
  20   2   2     3660.78     3767.72     36.47 o 
  22   2   2     6857.32     6808.21     72.44 o 
  24   2   2     3836.04     3777.24    137.86 o 
 -23   3   2      419.72      381.37     11.11 o 
 -21   3   2      431.11      338.25     13.67 o 
 -19   3   2     2114.86     2100.34     29.69 o 
 -17   3   2      730.05      648.07     12.95 o 
 -15   3   2     2609.00     2542.51     27.90 o 
 -13   3   2      361.39      333.49     15.32 o 
 -11   3   2      643.26      602.05     15.22 o 
  -9   3   2       83.75       79.62      5.56 o 
  -7   3   2      696.93      625.28     13.69 o 
  -5   3   2     4834.73     4804.21     39.56 o 
  -3   3   2       40.03       21.79      2.32 o 
  -1   3   2     7090.09     6783.30     35.38 o 
   1   3   2      105.24      162.28      4.10 o 
   3   3   2    43496.59    45133.84    235.64 o 
   5   3   2     3985.30     3907.44     31.84 o 
   7   3   2    11749.11    11911.40     94.89 o 
   9   3   2     1428.14     1462.20     29.83 o 
  11   3   2     1601.47     1706.99     28.49 o 
  13   3   2      147.78      153.92     10.88 o 
  15   3   2      132.82      132.55      5.68 o 
  17   3   2      358.89      361.38     11.08 o 
  19   3   2      517.42      523.28     13.22 o 
  21   3   2       68.96       70.73      6.40 o 
  23   3   2       95.53       99.66      6.12 o 
 -24   4   2     1079.96     1082.23     19.56 o 
 -22   4   2      569.32      565.35     15.04 o 
 -20   4   2     2908.36     3176.97     41.87 o 
 -18   4   2      395.93      401.33     12.11 o 
 -16   4   2     8400.38     8431.46     56.07 o 
 -14   4   2     3331.02     3476.12     32.22 o 
 -12   4   2     8976.19     8671.85     68.32 o 
 -10   4   2    47502.77    48216.72    290.07 o 
  -8   4   2    17329.37    16593.09     91.68 o 
  -6   4   2       10.19       36.50      3.20 o 
  -4   4   2    13183.06    13076.45     73.20 o 
  -2   4   2    41532.18    41858.77    248.23 o 
   0   4   2    16468.06    15631.21     92.89 o 
   2   4   2    13466.17    14134.18     61.75 o 
   4   4   2     1327.23      853.34     13.84 o 
   6   4   2    27504.70    27288.17    197.52 o 
   8   4   2    31419.59    31269.49    185.12 o 
  10   4   2      171.16      227.18      9.69 o 
  12   4   2     4741.00     4730.05     50.33 o 
  14   4   2    15972.61    15586.92     71.00 o 
  16   4   2     8493.30     8642.64     50.49 o 
  18   4   2      844.43      885.89     18.99 o 
  20   4   2     1448.60     1534.58     28.61 o 
  22   4   2     5322.25     5208.56     34.48 o 
 -23   5   2       46.15       42.59      4.21 o 
 -21   5   2       41.95       34.77      6.86 o 
 -19   5   2      146.98      139.09      6.90 o 
 -17   5   2     1702.67     1779.23     26.55 o 
 -15   5   2       49.84       66.90      4.79 o 
 -13   5   2     1706.40     1656.14     22.78 o 
 -11   5   2        3.22        8.39      4.26 o 
  -9   5   2       41.43       56.86      5.19 o 
  -7   5   2      359.02      475.54     14.51 o 
  -5   5   2      883.35      857.13     16.97 o 
  -3   5   2     3129.40     3265.14     31.28 o 
  -1   5   2      483.37      485.22     10.80 o 
   1   5   2     4757.59     4987.56     47.55 o 
   3   5   2      516.91      449.65     11.46 o 
   5   5   2     8037.38     8517.18     54.14 o 
   7   5   2      547.84      575.33     16.71 o 
   9   5   2      129.33      129.86      7.73 o 
  11   5   2      280.94      270.81     11.48 o 
  13   5   2      303.57      310.47      7.68 o 
  15   5   2        5.30        8.84      2.98 o 
  17   5   2      773.10      739.78     16.71 o 
  19   5   2      194.16      141.72      8.16 o 
  21   5   2      160.69      151.77      8.64 o 
  23   5   2       23.36       18.06      3.64 o 
 -22   6   2       33.25       35.26      5.90 o 
 -20   6   2     4654.69     4846.06     56.77 o 
 -18   6   2     4784.17     4861.38     52.43 o 
 -16   6   2     3242.73     3211.99     32.98 o 
 -14   6   2      187.74      183.51      7.19 o 
 -12   6   2    16908.80    16721.20    120.00 o 
 -10   6   2    33789.51    33294.21    167.71 o 
  -8   6   2     9574.89     9348.94     61.67 o 
  -6   6   2       56.89      104.16      6.94 o 
  -4   6   2     2929.02     2616.34     31.83 o 
  -2   6   2    21020.75    19830.41     91.63 o 
   0   6   2    33180.91    34313.46    200.86 o 
   2   6   2     3994.52     4268.69     37.12 o 
   4   6   2     5047.51     5095.45     55.47 o 
   6   6   2     6350.16     5885.77     59.37 o 
   8   6   2     5941.38     5796.73     46.08 o 
  10   6   2       89.17      105.69      7.69 o 
  12   6   2     5643.28     5687.83     31.30 o 
  14   6   2    13857.91    13919.09     64.31 o 
  16   6   2     5875.27     5869.71     43.45 o 
  18   6   2      402.51      410.52     11.61 o 
  20   6   2      494.48      511.70     11.71 o 
  22   6   2     4095.86     4127.39     57.00 o 
 -21   7   2       57.40       52.82      5.27 o 
 -19   7   2      216.59      195.91      7.48 o 
 -17   7   2     1391.65     1444.04     20.22 o 
 -15   7   2        0.42       -0.24      3.06 o 
 -13   7   2     4440.57     4414.74     31.98 o 
 -11   7   2      127.02      144.95      5.34 o 
  -9   7   2      154.36      164.31      9.43 o 
  -7   7   2      858.81      842.89     19.06 o 
  -5   7   2     3183.13     3366.12     35.22 o 
  -3   7   2      919.67      808.42     16.46 o 
  -1   7   2     4122.82     4223.89     37.34 o 
   1   7   2     6840.98     7408.30     44.94 o 
   3   7   2       13.87       11.51      3.40 o 
   5   7   2     1298.83     1344.70     24.06 o 
   7   7   2     2996.90     3104.08     40.53 o 
   9   7   2      650.32      712.50     20.45 o 
  11   7   2      369.48      387.50      8.61 o 
  13   7   2      778.80      773.74     14.28 o 
  15   7   2      725.39      710.83     15.40 o 
  17   7   2       33.55       26.81      3.35 o 
  19   7   2       14.07       13.00      3.24 o 
  21   7   2      202.89      171.89      6.55 o 
 -20   8   2     1591.41     1742.47     21.80 o 
 -18   8   2    11226.96    11428.62     95.00 o 
 -16   8   2      768.96      778.30     14.70 o 
 -14   8   2     2814.57     2785.59     30.24 o 
 -12   8   2     3596.68     3793.88     34.52 o 
 -10   8   2     3490.29     3446.05     26.36 o 
  -8   8   2    11665.79    11583.95     59.56 o 
  -6   8   2     2436.82     2495.05     35.77 o 
  -4   8   2     3181.64     3105.04     36.61 o 
  -2   8   2    25560.54    25443.35    133.97 o 
   0   8   2    43415.18    43541.43    252.79 o 
   2   8   2      179.86      146.37      8.46 o 
   4   8   2     6240.67     5882.01     52.82 o 
   6   8   2     7817.47     7503.73     65.23 o 
   8   8   2     7989.71     8317.87     58.84 o 
  10   8   2     1379.74     1453.12     17.42 o 
  12   8   2     7163.84     6987.83     54.57 o 
  14   8   2     5763.35     5971.34     40.49 o 
  16   8   2     4042.46     4115.38     34.21 o 
  18   8   2      797.00      819.79     16.32 o 
  20   8   2      855.27      837.83     16.96 o 
 -19   9   2     1556.19     1651.75     21.01 o 
 -17   9   2        6.28        7.80      2.63 o 
 -15   9   2        0.56        8.18      2.78 o 
 -13   9   2       56.14       47.49      4.88 o 
 -11   9   2     2045.34     2087.66     25.86 o 
  -9   9   2     1010.87     1006.26     15.77 o 
  -7   9   2      216.02      221.83      7.17 o 
  -5   9   2        3.69        4.80      3.08 o 
  -3   9   2      144.40      128.70      7.71 o 
  -1   9   2     7630.84     7714.25     71.11 o 
   1   9   2     1795.64     1817.44     28.07 o 
   3   9   2     1703.26     1530.08     27.39 o 
   5   9   2     4497.19     4500.78     33.27 o 
   7   9   2      885.80     1019.29     15.28 o 
   9   9   2      203.60      173.92      7.62 o 
  11   9   2        6.67       12.13      2.93 o 
  13   9   2      460.54      409.38      9.78 o 
  15   9   2      145.96      133.58      7.52 o 
  17   9   2     1174.75     1172.42     21.31 o 
  19   9   2       18.09       23.29      3.46 o 
 -18  10   2     4947.61     5109.76     51.29 o 
 -16  10   2     2758.29     2788.94     24.79 o 
 -14  10   2      733.85      727.93     17.35 o 
 -12  10   2    12431.25    12319.11    161.30 o 
 -10  10   2     7383.79     7760.43     59.75 o 
  -8  10   2     1460.36     1576.50     23.42 o 
  -6  10   2     1662.87     1562.90     21.00 o 
  -4  10   2     1426.81     1425.07     20.00 o 
  -2  10   2    23274.76    23175.54    146.92 o 
   0  10   2    15360.34    15369.33    120.12 o 
   2  10   2       15.06       21.23      3.32 o 
   4  10   2     1493.40     1498.17     19.20 o 
   6  10   2     4354.18     4476.16     34.41 o 
   8  10   2     3445.35     3622.29     34.20 o 
  10  10   2      707.22      686.59     13.54 o 
  12  10   2     2650.54     2809.85     26.26 o 
  14  10   2     7471.00     7408.71     65.56 o 
  16  10   2     2662.15     2444.05     37.86 o 
  18  10   2        4.99        8.60      2.65 o 
 -17  11   2      176.67      141.45      7.32 o 
 -15  11   2       62.16       66.03      4.18 o 
 -13  11   2       12.04       12.97      3.10 o 
 -11  11   2      343.95      384.23     10.71 o 
  -9  11   2     1014.61     1112.83     18.57 o 
  -7  11   2     2315.73     2311.30     25.28 o 
  -5  11   2      259.11      277.84     12.07 o 
  -3  11   2     1038.29     1052.60     22.70 o 
  -1  11   2     5714.87     5856.70     48.67 o 
   1  11   2      394.91      395.88     12.93 o 
   3  11   2     1456.91     1464.04     23.18 o 
   5  11   2      248.41      245.71      9.39 o 
   7  11   2      676.08      751.76     15.07 o 
   9  11   2     2424.18     2494.79     25.28 o 
  11  11   2      151.40      140.56      6.16 o 
  13  11   2      949.36      943.47     16.22 o 
  15  11   2       28.09       28.00      3.24 o 
  17  11   2      883.83      854.57     22.22 o 
 -16  12   2      964.71      980.05     16.17 o 
 -14  12   2        1.25        1.50      2.06 o 
 -12  12   2     3739.58     3742.52     31.71 o 
 -10  12   2     8343.67     8317.27     44.57 o 
  -8  12   2     2625.82     2759.48     30.08 o 
  -6  12   2        0.69        6.71      3.63 o 
  -4  12   2     2486.02     2510.19     35.47 o 
  -2  12   2     4336.71     4145.85     44.89 o 
   0  12   2     5148.39     5183.93     50.44 o 
   2  12   2     6715.59     6946.76     50.21 o 
   4  12   2      564.85      596.46     14.56 o 
   6  12   2     9909.33    10173.50     55.86 o 
   8  12   2     5230.67     5365.24     39.33 o 
  10  12   2      152.17      156.99      6.23 o 
  12  12   2     1290.71     1340.81     19.51 o 
  14  12   2     3886.86     3824.52     31.93 o 
 -13  13   2      171.23      145.63      5.07 o 
 -11  13   2     1701.45     1703.52     20.76 o 
  -9  13   2     1532.85     1604.67     19.19 o 
  -7  13   2      397.69      410.22     11.19 o 
  -5  13   2      250.70      303.17     10.00 o 
  -3  13   2     3559.41     3636.10     36.65 o 
  -1  13   2      503.36      566.74     14.82 o 
   1  13   2      122.02       79.95      6.51 o 
   3  13   2       53.19       49.47      5.54 o 
   5  13   2      163.46      162.87      7.55 o 
   7  13   2     1233.92     1233.09     18.61 o 
   9  13   2      382.48      401.85     10.84 o 
  11  13   2      139.64      141.80      6.86 o 
  13  13   2      478.36      424.48     11.28 o 
 -12  14   2      944.34      882.24     15.38 o 
 -10  14   2     4648.12     4476.09     79.15 o 
  -8  14   2     2545.20     2621.59     34.36 o 
  -6  14   2       13.64       16.76      3.18 o 
  -4  14   2     2116.35     2111.10     24.42 o 
  -2  14   2     6348.94     6180.62     37.29 o 
   0  14   2     3325.28     3208.65     28.76 o 
   2  14   2      595.49      626.54     13.05 o 
   4  14   2     1083.08     1098.13     17.77 o 
   6  14   2     3834.56     3923.60     37.42 o 
   8  14   2     1814.92     1805.49     23.54 o 
  10  14   2      142.53      144.69      7.43 o 
  -7  15   2      311.48      291.53      8.98 o 
  -5  15   2       49.41       24.90      4.05 o 
  -3  15   2     1804.65     1773.89     24.64 o 
  -1  15   2     2853.37     2879.99     27.57 o 
   1  15   2      518.21      511.97      9.79 o 
   3  15   2     1900.42     1876.99     22.25 o 
   5  15   2      845.06      800.52     12.42 o 
   7  15   2       24.24       25.84      3.24 o 
 -25   1   3      962.58      908.11     21.27 o 
 -23   1   3       26.06       37.28      5.11 o 
 -21   1   3     1113.29     1007.64     20.66 o 
 -19   1   3    10648.09    11063.49     87.61 o 
 -17   1   3     8335.77     8420.71     53.05 o 
 -15   1   3      534.80      605.24     17.50 o 
 -13   1   3    19424.33    19313.02    115.10 o 
 -11   1   3    47237.46    47243.63    166.09 o 
  -9   1   3    41988.00    42620.39    187.62 o 
  -7   1   3     1671.26     1822.90     19.38 o 
  -5   1   3    22118.97    20748.19     69.91 o 
  -3   1   3     1540.93     1277.49     19.25 o 
  -1   1   3    66787.98    65197.99    531.10 o 
   1   1   3    33888.94    33250.02    118.36 o 
   3   1   3     2841.21     2494.61     18.96 o 
   5   1   3    32026.58    29180.34    147.86 o 
   7   1   3     1146.38      749.73     15.22 o 
   9   1   3      613.56      474.08     16.14 o 
  11   1   3     2896.36     2978.07     40.70 o 
  13   1   3    20332.14    19735.57    117.70 o 
  15   1   3    18340.93    18757.74     58.17 o 
  17   1   3     2479.78     2316.32     27.72 o 
  19   1   3     1763.07     1791.96     27.05 o 
  21   1   3     6286.63     6210.37     61.17 o 
  23   1   3     5733.50     5847.35     49.55 o 
 -24   2   3       82.47       61.98      5.76 o 
 -22   2   3      934.38      963.28     19.16 o 
 -20   2   3      108.58      100.83      6.77 o 
 -18   2   3       11.97       18.44      4.74 o 
 -16   2   3      912.38     1000.46     16.58 o 
 -14   2   3     1679.29     1639.95     35.41 o 
 -12   2   3     1165.49     1386.04     26.67 o 
 -10   2   3      832.47      925.17     19.55 o 
  -8   2   3      983.81     1268.14     19.44 o 
  -6   2   3     8915.17     8662.53     47.11 o 
  -4   2   3    14984.95    15122.19     84.94 o 
  -2   2   3       16.54       15.63      2.36 o 
   0   2   3    30271.49    29791.03    126.18 o 
   2   2   3     8801.79     7963.89     28.42 o 
   4   2   3     9631.04     9615.20     68.94 o 
   6   2   3     3071.16     3298.13     27.10 o 
   8   2   3      203.12      231.16     10.16 o 
  10   2   3      340.90      377.61     13.22 o 
  12   2   3       45.71       57.57      6.97 o 
  14   2   3     3763.21     3755.87     24.51 o 
  16   2   3      735.30      756.72     13.51 o 
  18   2   3     1472.00     1442.61     21.29 o 
  20   2   3       59.72       34.04      4.51 o 
  22   2   3      667.70      704.85     17.88 o 
 -23   3   3       11.84       12.87      2.64 o 
 -21   3   3     2642.91     2681.12     42.89 o 
 -19   3   3     5770.93     5864.79     51.39 o 
 -17   3   3     6067.74     6206.90     44.33 o 
 -15   3   3        1.62        8.58      2.69 o 
 -13   3   3    21006.00    21115.38    170.75 o 
 -11   3   3    51963.53    53638.54    269.64 o 
  -9   3   3    33905.17    33241.12    125.81 o 
  -7   3   3       17.89        6.97      2.82 o 
  -5   3   3     9437.69     8766.18     65.91 o 
  -3   3   3    28096.38    26814.98     86.69 o 
  -1   3   3    12401.58    11886.57     90.21 o 
   1   3   3    13124.35    12355.31     63.03 o 
   3   3   3     7144.10     7654.56     41.39 o 
   7   3   3    50307.80    52608.72    316.30 o 
   9   3   3     1850.68     1924.57     29.89 o 
  11   3   3    17534.94    17020.49    187.26 o 
  13   3   3    23741.21    24266.35    142.48 o 
  15   3   3    12933.36    12790.73     75.44 o 
  17   3   3      716.51      676.79     14.89 o 
  19   3   3     1942.84     1969.43     25.19 o 
  21   3   3     4506.11     4560.64     66.10 o 
  23   3   3     3893.89     3965.73     61.43 o 
 -24   4   3      166.06      151.46      8.63 o 
 -22   4   3       86.91       67.87      5.64 o 
 -20   4   3      540.31      543.83     17.96 o 
 -18   4   3       16.69       33.76      4.33 o 
 -16   4   3        0.40        3.92      4.24 o 
 -14   4   3        3.88        2.70      3.58 o 
 -12   4   3     1102.88     1081.28     24.18 o 
 -10   4   3      178.39      163.13      8.00 o 
  -8   4   3      943.74      966.22     17.55 o 
  -6   4   3        0.14       22.21      4.13 o 
  -4   4   3     1663.99     1959.31     21.50 o 
  -2   4   3     1970.50     2074.84     20.63 o 
   0   4   3     4208.81     4339.52     27.95 o 
   2   4   3        0.26        4.62      1.98 o 
   4   4   3     2064.09     2138.32     22.65 o 
   6   4   3     2839.41     2991.36     33.83 o 
   8   4   3      515.54      517.55     13.93 o 
  10   4   3       76.77       83.41      5.78 o 
  12   4   3       22.74       15.75      4.64 o 
  14   4   3      502.66      524.01      9.83 o 
  16   4   3        0.29        3.28      2.99 o 
  18   4   3      137.47      174.36      8.71 o 
  20   4   3      114.57      149.40      7.77 o 
  22   4   3       51.92       46.06      4.66 o 
 -23   5   3        1.80        3.39      3.10 o 
 -21   5   3     7631.89     7998.53    112.97 o 
 -19   5   3     4599.00     4767.57     54.11 o 
 -17   5   3     1251.51     1281.28     19.98 o 
 -15   5   3     1359.30     1299.14     20.00 o 
 -13   5   3     3413.95     3521.39     33.41 o 
 -11   5   3    43491.92    43495.30    337.30 o 
  -9   5   3    38306.32    37544.62    186.43 o 
  -7   5   3       84.77       95.77      7.08 o 
  -5   5   3    17222.72    18157.62    110.44 o 
  -3   5   3    30462.02    29766.86    137.45 o 
  -1   5   3      375.34      170.43      6.66 o 
   1   5   3    16061.73    16394.15    101.54 o 
   3   5   3      377.77      272.07      8.99 o 
   5   5   3    33709.50    33696.50    152.97 o 
   7   5   3    12303.79    11747.03     68.98 o 
   9   5   3       58.42       75.22      6.25 o 
  11   5   3     2595.32     2570.33     38.74 o 
  13   5   3    12847.13    12577.39     58.61 o 
  15   5   3    11008.43    10849.27     55.85 o 
  17   5   3      717.03      773.18     16.41 o 
  19   5   3      274.29      275.22     10.61 o 
  21   5   3     3247.39     3304.67     81.34 o 
 -22   6   3        1.56        2.54      3.70 o 
 -20   6   3      170.60      186.22      7.79 o 
 -18   6   3      950.48      958.16     17.60 o 
 -16   6   3      983.70      865.20     17.19 o 
 -14   6   3      951.76      933.59     16.05 o 
 -12   6   3     1740.26     1718.87     19.26 o 
 -10   6   3       72.32       50.73      7.67 o 
  -8   6   3     4380.01     4465.58     42.57 o 
  -6   6   3      142.03      148.40      7.39 o 
  -4   6   3     7687.35     8372.47     58.32 o 
  -2   6   3      116.29      126.39      6.99 o 
   0   6   3       51.34       27.77      4.51 o 
   2   6   3       14.51       14.69      3.74 o 
   4   6   3     9029.48     9049.25     94.50 o 
   6   6   3     2393.82     2165.23     31.43 o 
   8   6   3      858.96      779.24     19.19 o 
  10   6   3        1.10        1.12      3.93 o 
  12   6   3       27.24       18.53      3.39 o 
  14   6   3     1320.38     1484.92     20.99 o 
  16   6   3       80.45       88.96      5.42 o 
  18   6   3       37.86       32.41      4.54 o 
  20   6   3       30.79       23.34      3.47 o 
  22   6   3        0.97       -0.70      3.13 o 
 -21   7   3     1225.43     1352.30     23.85 o 
 -19   7   3    10224.46    10472.57     71.77 o 
 -17   7   3     3471.58     3452.02     30.45 o 
 -15   7   3     4678.87     4509.45     32.85 o 
 -13   7   3    11917.62    12312.87     55.78 o 
 -11   7   3     8307.85     8612.77     57.66 o 
  -9   7   3    10225.57     9878.13     68.98 o 
  -7   7   3     8986.70     9243.95     63.36 o 
  -5   7   3      765.64      734.37     17.25 o 
  -3   7   3    26299.57    27150.56    100.80 o 
  -1   7   3    35442.13    36005.64    241.82 o 
   1   7   3     1935.18     1736.43     22.15 o 
   3   7   3     1127.76     1083.52     19.98 o 
   5   7   3     6920.24     6558.42     56.63 o 
   7   7   3    12900.99    13045.04     84.63 o 
   9   7   3     1187.58     1350.97     16.09 o 
  11   7   3     9324.89     8723.13     51.27 o 
  13   7   3    11368.54    11106.95     55.50 o 
  15   7   3     4693.97     5032.91     51.59 o 
  17   7   3     1722.94     1761.30     23.20 o 
  19   7   3      555.56      652.32     13.91 o 
  21   7   3     3887.32     3741.82     41.94 o 
 -20   8   3     1498.88     1533.78     20.51 o 
 -18   8   3      735.42      743.32     13.20 o 
 -16   8   3       80.33       83.92      5.15 o 
 -14   8   3      992.59     1050.43     17.46 o 
 -12   8   3     1149.48     1213.52     18.75 o 
 -10   8   3       30.70       24.70      5.26 o 
  -8   8   3       14.28       21.29      3.07 o 
  -6   8   3     1831.67     1926.56     31.94 o 
  -4   8   3     1524.35     1509.42     26.17 o 
  -2   8   3     7049.98     6783.34     48.27 o 
   0   8   3       28.58       24.95      3.58 o 
   2   8   3      182.79      180.16      8.69 o 
   4   8   3      483.42      447.88     15.13 o 
   6   8   3      540.66      487.17     17.01 o 
   8   8   3      358.70      428.81      8.82 o 
  10   8   3       42.99       42.02      3.21 o 
  12   8   3      312.06      339.38     10.26 o 
  14   8   3     1136.67     1073.63     17.53 o 
  16   8   3      223.84      209.55      8.35 o 
  18   8   3        8.26       -2.23      3.08 o 
  20   8   3      198.67      174.97      7.53 o 
 -21   9   3      840.79      746.21     25.18 o 
 -19   9   3     6060.75     6168.67     78.29 o 
 -17   9   3     4472.03     4704.00     42.35 o 
 -15   9   3       62.89       56.54      4.49 o 
 -13   9   3     5247.59     5516.28     44.82 o 
 -11   9   3     7245.49     7241.97     99.91 o 
  -9   9   3     6003.50     6102.46     38.02 o 
  -7   9   3     4868.39     4837.53     32.77 o 
  -5   9   3     2627.46     2734.62     26.59 o 
  -3   9   3    17277.88    17527.15     88.14 o 
  -1   9   3    19156.78    19564.45    156.58 o 
   1   9   3      381.48      359.56     12.55 o 
   3   9   3     7325.84     7532.36     45.59 o 
   5   9   3    17696.73    17972.09     77.26 o 
   7   9   3     2147.80     2157.23     20.63 o 
   9   9   3       31.68       28.97      3.07 o 
  11   9   3     1088.03     1145.44     15.03 o 
  13   9   3     4470.77     4690.33     38.13 o 
  15   9   3     3465.77     3391.83     34.36 o 
  17   9   3     2564.65     2475.80     34.97 o 
  19   9   3        4.31        8.78      3.09 o 
 -18  10   3      204.02      200.82      9.06 o 
 -16  10   3        0.77       -1.54      2.34 o 
 -14  10   3     1483.73     1432.60     21.31 o 
 -12  10   3        6.35       11.60      3.83 o 
 -10  10   3     2401.12     2422.01     29.09 o 
  -8  10   3      661.77      599.80     14.58 o 
  -6  10   3     1193.05     1313.78     16.91 o 
  -4  10   3      314.02      370.01     10.40 o 
  -2  10   3     1060.22     1067.35     16.23 o 
   0  10   3     2516.56     2423.05     23.43 o 
   2  10   3     1225.53     1219.54     17.76 o 
   4  10   3     5974.94     5777.20     37.24 o 
   6  10   3     1358.77     1462.92     19.74 o 
   8  10   3       91.75       85.71      5.20 o 
  10  10   3      315.88      266.14      8.00 o 
  12  10   3      218.88      247.89      7.80 o 
  14  10   3       40.53       45.99      4.67 o 
  16  10   3     2079.93     2099.40     21.83 o 
  18  10   3      541.54      520.00     13.44 o 
 -17  11   3      497.89      434.76     13.42 o 
 -15  11   3       46.19       44.97      3.23 o 
 -13  11   3     4564.94     4535.06     35.99 o 
 -11  11   3    14542.51    15129.86     95.06 o 
  -9  11   3     3785.46     4033.11     34.96 o 
  -7  11   3        0.63        9.28      3.07 o 
  -5  11   3      159.22      164.25      8.01 o 
  -3  11   3     5521.68     5755.90     48.03 o 
  -1  11   3    11305.00    11445.55     78.29 o 
   1  11   3     3702.57     3836.07     36.56 o 
   3  11   3      379.20      347.50     10.75 o 
   5  11   3     6430.29     6667.34     44.01 o 
   7  11   3     5834.44     6104.96     56.87 o 
   9  11   3        4.27       13.75      3.15 o 
  11  11   3     1962.60     2016.60     22.39 o 
  13  11   3     5000.26     4802.43     37.68 o 
  15  11   3     5730.04     5727.25     44.08 o 
  17  11   3      437.57      398.90     21.29 o 
 -16  12   3      226.83      214.72      6.84 o 
 -14  12   3       64.96       57.44      3.39 o 
 -12  12   3     2984.00     2991.12     26.23 o 
 -10  12   3     2057.88     2055.69     23.40 o 
  -8  12   3      219.70      208.73      9.14 o 
  -6  12   3      743.78      713.71     16.83 o 
  -4  12   3     2054.23     2018.06     28.48 o 
  -2  12   3      390.30      380.05     12.60 o 
   0  12   3        4.12       10.01      3.14 o 
   2  12   3      587.73      610.60     14.87 o 
   4  12   3      115.31      102.03      6.47 o 
   6  12   3     2890.56     3201.52     31.22 o 
   8  12   3     1146.02     1135.42     17.92 o 
  10  12   3      249.60      254.14      7.72 o 
  12  12   3     1271.52     1201.36     16.93 o 
  14  12   3      575.80      512.34     11.95 o 
 -13  13   3      830.72      766.16     26.93 o 
 -11  13   3     3167.39     3169.11     38.16 o 
  -9  13   3     7022.60     7172.31     48.92 o 
  -7  13   3      549.34      571.30     13.60 o 
  -5  13   3     2609.63     2599.65     29.76 o 
  -3  13   3     8482.68     8555.24     51.25 o 
  -1  13   3     2488.37     2521.99     29.64 o 
   1  13   3       20.89       35.01      4.26 o 
   3  13   3     2111.10     2149.29     24.05 o 
   5  13   3     2923.86     3154.52     28.39 o 
   7  13   3     3924.35     3800.90     27.53 o 
   9  13   3       44.23       34.46      3.10 o 
  11  13   3      990.38      893.83     18.98 o 
  13  13   3     1735.09     1627.50     27.34 o 
 -12  14   3      673.79      632.02     11.74 o 
 -10  14   3      540.80      482.17     12.49 o 
  -8  14   3      207.11      202.99      7.70 o 
  -6  14   3       10.57        4.86      2.67 o 
  -4  14   3     2294.99     2376.59     25.00 o 
  -2  14   3     1080.08     1071.55     15.18 o 
   0  14   3       72.85       75.59      5.20 o 
   2  14   3        1.08        4.44      2.76 o 
   4  14   3      353.64      403.51      9.60 o 
   6  14   3     1583.80     1643.62     25.55 o 
   8  14   3     1385.82     1381.75     19.07 o 
  10  14   3      188.38      175.16     11.36 o 
  -7  15   3      737.09      698.31     13.31 o 
  -5  15   3     1470.83     1285.31     20.12 o 
  -3  15   3     3091.35     2860.45     90.15 o 
  -1  15   3     2353.23     2337.32     27.15 o 
   1  15   3      926.61      910.84     13.98 o 
   3  15   3      262.68      260.96      7.32 o 
   5  15   3     2230.45     2113.65     28.59 o 
   7  15   3      704.65      541.75     78.63 o 
 -24   0   4        0.78       -2.16      7.11 o 
 -22   0   4     3504.45     3561.02     47.74 o 
 -20   0   4     9078.13     9517.91     72.32 o 
 -18   0   4     9793.04     9891.37     82.72 o 
 -16   0   4       45.45       68.47      6.67 o 
 -14   0   4    16250.15    15696.16    228.59 o 
 -12   0   4    22343.48    20364.12    152.52 o 
 -10   0   4     3872.15     3763.96     63.80 o 
  -8   0   4    40977.80    43367.80    231.79 o 
  -6   0   4      918.69      699.68     25.45 o 
  -4   0   4    59043.68    61196.64    206.96 o 
  -2   0   4    21112.39    21604.29    105.28 o 
   0   0   4     2292.66     1949.59     25.61 o 
   2   0   4     9690.74     9224.86     59.21 o 
   4   0   4    51996.71    51307.23    299.80 o 
   6   0   4     2232.95     1651.29     36.24 o 
   8   0   4     4276.08     3914.54     62.25 o 
  10   0   4      221.06      190.67     15.60 o 
  12   0   4    29763.83    29740.58    844.04 o 
  14   0   4    19559.29    19842.16     83.46 o 
  16   0   4     6474.83     6391.88     58.57 o 
  18   0   4       10.32       21.19      6.09 o 
  20   0   4     3945.60     3828.22     72.54 o 
  22   0   4     8752.78     8937.67     81.88 o 
 -25   1   4       24.24       17.29      3.79 o 
 -23   1   4      580.69      601.20     14.71 o 
 -21   1   4       96.96       93.24      5.82 o 
 -19   1   4      359.25      340.87     10.67 o 
 -17   1   4      183.43      118.79      6.48 o 
 -15   1   4       21.98       19.53      3.39 o 
 -13   1   4      409.85      486.60     17.27 o 
 -11   1   4        1.71        0.67      3.53 o 
  -9   1   4     9164.94    10424.38     62.33 o 
  -7   1   4     2293.13     2573.07     27.52 o 
  -5   1   4     3963.59     3912.27     36.21 o 
  -3   1   4       11.00        1.63      2.32 o 
  -1   1   4      285.84      243.97      5.07 o 
   1   1   4    37105.68    36834.19    227.87 o 
   3   1   4    12102.60    11982.82     53.34 o 
   5   1   4     1134.06     1132.21     15.75 o 
   7   1   4     1111.75     1126.72     18.85 o 
   9   1   4      782.07      826.46     18.48 o 
  11   1   4     1939.56     2013.23     37.07 o 
  13   1   4      191.78      201.31      6.80 o 
  15   1   4      700.45      698.60     12.21 o 
  17   1   4     1068.24     1103.83     18.04 o 
  19   1   4     1211.68     1298.32     22.59 o 
  21   1   4      116.65      105.56      6.35 o 
  23   1   4      335.41      315.28     12.90 o 
 -24   2   4      176.43      189.54      7.02 o 
 -22   2   4     1058.56     1055.26     24.27 o 
 -20   2   4     9023.85     9051.32     79.88 o 
 -18   2   4     6308.36     6640.37     52.43 o 
 -16   2   4      347.32      283.32      9.29 o 
 -14   2   4    11452.77    11199.55     92.50 o 
 -12   2   4    37183.14    35967.08    248.20 o 
 -10   2   4    28738.29    28762.87    240.45 o 
  -8   2   4      235.74      289.59      9.01 o 
  -6   2   4    13553.69    13699.98     92.28 o 
  -4   2   4    23165.89    22310.70     73.88 o 
  -2   2   4    96319.80    93191.21    409.54 o 
   0   2   4    22292.71    21987.04    171.43 o 
   2   2   4    14669.54    14288.54     59.78 o 
   4   2   4    10664.96    10083.96     66.30 o 
   6   2   4    18589.27    17700.19     76.59 o 
   8   2   4     5362.31     5147.79     47.95 o 
  10   2   4     9028.09     8803.04    120.16 o 
  12   2   4    20753.54    20208.44    124.05 o 
  14   2   4    12752.49    12847.35     58.29 o 
  16   2   4     2479.32     2460.69     25.32 o 
  18   2   4     2116.34     2127.47     25.64 o 
  20   2   4     4136.09     4247.57     49.44 o 
  22   2   4     2519.15     2673.74     37.14 o 
 -23   3   4      409.51      351.83      9.43 o 
 -21   3   4     1298.30     1315.80     26.68 o 
 -19   3   4        0.31        1.17      3.69 o 
 -17   3   4     4867.56     5013.17     37.38 o 
 -15   3   4      112.35      130.53      5.66 o 
 -13   3   4     1123.21     1100.09     25.76 o 
 -11   3   4     1049.02     1021.22     22.90 o 
  -9   3   4     1004.88     1229.95     21.41 o 
  -7   3   4     1826.91     1846.01     25.28 o 
  -5   3   4       14.67        9.41      2.20 o 
  -3   3   4     7891.16     7964.16     61.44 o 
  -1   3   4    18421.60    18386.54    119.59 o 
   1   3   4     3525.18     3744.60     24.35 o 
   3   3   4     1351.71     1407.04     13.68 o 
   5   3   4      231.90      202.72      6.26 o 
   7   3   4      722.90      837.20     16.88 o 
   9   3   4     1132.42     1122.76     22.65 o 
  11   3   4      437.82      382.02     14.93 o 
  13   3   4      156.04      150.37      4.91 o 
  15   3   4       78.26       84.25      4.94 o 
  17   3   4       56.09       46.18      4.07 o 
  19   3   4      255.93      228.60      9.39 o 
  21   3   4      289.36      311.05     10.86 o 
  23   3   4      169.66      179.09      9.29 o 
 -24   4   4      266.83      257.06      8.21 o 
 -22   4   4     4267.05     4309.10     34.77 o 
 -20   4   4     4216.95     4260.84     61.84 o 
 -18   4   4     2510.35     2670.87     31.55 o 
 -16   4   4     3874.80     3898.63     35.40 o 
 -14   4   4     7718.67     7588.34     47.78 o 
 -12   4   4    35343.46    36587.74    305.44 o 
 -10   4   4    26584.35    26244.82    185.09 o 
  -8   4   4      468.75      308.63     11.60 o 
  -6   4   4      837.63      866.72     17.92 o 
  -4   4   4    18696.08    18353.85    143.84 o 
  -2   4   4     9707.84     8716.62     56.12 o 
   0   4   4     1783.26     1518.75     20.83 o 
   2   4   4     1043.17      851.20     14.45 o 
   4   4   4    20526.36    19855.45    114.00 o 
   6   4   4    21738.89    21826.10    256.68 o 
   8   4   4     4638.04     4459.72     48.16 o 
  10   4   4     3655.30     3727.95     43.61 o 
  12   4   4    18120.03    18505.35     97.41 o 
  14   4   4    20771.37    20583.86     92.22 o 
  16   4   4     2506.44     2574.83     27.80 o 
  18   4   4       48.74       64.35      4.85 o 
  20   4   4     3169.95     3276.36     32.60 o 
  22   4   4     3930.33     3653.31    111.17 o 
 -23   5   4       60.67       53.77      4.84 o 
 -21   5   4      350.19      389.95     13.77 o 
 -19   5   4       37.07       33.77      3.81 o 
 -17   5   4     1642.66     1511.01     21.23 o 
 -15   5   4      824.33      807.07     15.85 o 
 -13   5   4      792.62      752.64     13.70 o 
 -11   5   4     1324.94     1323.70     29.55 o 
  -9   5   4     2156.92     2101.53     33.54 o 
  -7   5   4     1699.21     1740.53     24.20 o 
  -5   5   4     2451.38     2695.06     30.22 o 
  -3   5   4     6006.37     6618.36     56.20 o 
  -1   5   4     2682.55     3030.89     32.92 o 
   1   5   4     3440.33     3753.18     43.29 o 
   3   5   4     3857.13     3899.99     41.38 o 
   5   5   4      155.57      159.60      8.73 o 
   7   5   4       26.96       55.18      5.28 o 
   9   5   4      463.25      538.03     16.01 o 
  11   5   4       28.57       20.49      3.51 o 
  13   5   4      728.31      689.89     11.07 o 
  15   5   4      754.17      851.86     14.95 o 
  17   5   4       20.99       20.27      4.00 o 
  19   5   4        2.26       -0.06      3.01 o 
  21   5   4        4.43        6.66      3.54 o 
 -22   6   4     2355.38     2332.11     27.35 o 
 -20   6   4     6175.99     6194.62     63.65 o 
 -18   6   4     3052.71     3182.39     28.64 o 
 -16   6   4       51.72       40.91      4.23 o 
 -14   6   4     7058.00     7310.96     52.95 o 
 -12   6   4    20470.66    20850.00    146.34 o 
 -10   6   4    21183.37    20777.65    103.01 o 
  -8   6   4     1837.00     1968.66     28.73 o 
  -6   6   4     2169.35     2321.10     26.85 o 
  -4   6   4    19759.46    19344.34     78.89 o 
  -2   6   4    33419.79    33278.76    238.75 o 
   0   6   4     3822.79     3934.04     41.23 o 
   2   6   4     4505.39     4345.44     40.25 o 
   4   6   4    21069.79    21362.19    177.29 o 
   6   6   4    17030.01    16757.24    182.92 o 
   8   6   4       64.97       48.71      5.71 o 
  10   6   4     6466.90     6467.36     40.50 o 
  12   6   4     8121.57     8036.33     46.51 o 
  14   6   4     8600.43     8952.24     58.67 o 
  16   6   4     2563.04     2665.86     26.43 o 
  18   6   4       51.69       60.99      5.50 o 
  20   6   4     3443.51     3469.26     36.09 o 
 -21   7   4       58.13       54.54      5.48 o 
 -19   7   4      267.51      248.09      8.32 o 
 -17   7   4     1233.35     1237.98     16.95 o 
 -15   7   4      901.53      907.31     15.62 o 
 -13   7   4     2359.92     2354.85     24.94 o 
 -11   7   4      172.39      158.75      5.96 o 
  -9   7   4      199.98      183.87      9.94 o 
  -7   7   4     2661.58     2923.28     38.16 o 
  -5   7   4      437.61      539.74     14.56 o 
  -3   7   4    13080.55    13314.29     93.64 o 
  -1   7   4      549.08      601.95     13.02 o 
   1   7   4      923.72     1070.38     17.87 o 
   3   7   4      200.36      227.46     10.13 o 
   5   7   4      152.25      173.43     10.00 o 
   7   7   4     1372.11     1295.23     27.22 o 
   9   7   4       33.33       57.71      3.59 o 
  11   7   4      108.72      112.63      4.99 o 
  13   7   4     1420.00     1414.19     17.73 o 
  15   7   4      879.59      807.99     14.90 o 
  17   7   4        0.16       -2.42      3.46 o 
  19   7   4      222.21      216.13      8.37 o 
  21   7   4      650.40      647.70     23.54 o 
 -20   8   4     5272.62     5184.96     61.53 o 
 -18   8   4     5847.03     6086.22     39.04 o 
 -16   8   4     1441.38     1366.50     20.76 o 
 -14   8   4     6627.08     6695.96     46.59 o 
 -12   8   4     4188.35     4222.47     34.76 o 
 -10   8   4     7124.92     7102.75     45.50 o 
  -8   8   4    12291.05    12074.14     53.15 o 
  -6   8   4      531.64      606.14     17.40 o 
  -4   8   4    13234.81    13090.06     78.34 o 
  -2   8   4    18083.87    18198.44    105.74 o 
   0   8   4      464.44      524.23     13.83 o 
   2   8   4     5848.58     5774.71     63.99 o 
   4   8   4     9714.56     9326.91     72.62 o 
   6   8   4    10876.52    10844.10     67.80 o 
   8   8   4      295.13      271.52      7.02 o 
  10   8   4     2271.23     2098.23     20.31 o 
  12   8   4     7551.81     7636.00     49.59 o 
  14   8   4     6564.52     6892.76     59.78 o 
  16   8   4     5725.64     5710.90     68.02 o 
  18   8   4       76.03       57.37      4.47 o 
  20   8   4     2245.33     2098.75     29.48 o 
 -19   9   4      630.91      658.72     12.94 o 
 -17   9   4       11.12       15.06      2.90 o 
 -15   9   4      244.63      254.71      9.59 o 
 -13   9   4       15.59       17.27      3.52 o 
 -11   9   4     3737.54     3758.98     34.94 o 
  -9   9   4     1509.01     1471.42     18.75 o 
  -7   9   4      401.73      440.15     10.69 o 
  -5   9   4      242.40      210.66      6.44 o 
  -3   9   4      774.99      730.47     12.98 o 
  -1   9   4     3603.96     3969.06     33.27 o 
   1   9   4      323.76      323.03     10.01 o 
   3   9   4     7016.77     7246.70     38.75 o 
   5   9   4     1371.66     1330.12     16.70 o 
   7   9   4      854.56      799.73     12.52 o 
   9   9   4        0.04       -2.33      2.72 o 
  11   9   4        0.96        4.80      2.60 o 
  13   9   4      749.68      789.76     15.43 o 
  15   9   4     1027.42      945.74     17.70 o 
  17   9   4      237.72      225.75      7.34 o 
  19   9   4      413.03      373.11     17.84 o 
 -18  10   4     2235.15     2211.83     24.30 o 
 -16  10   4       87.79       92.79      4.99 o 
 -14  10   4     2959.74     3073.04     30.73 o 
 -12  10   4    11513.23    11803.14     86.13 o 
 -10  10   4     6735.87     6919.55     47.20 o 
  -8  10   4     3827.22     3782.56     36.54 o 
  -6  10   4      889.58      976.95     16.32 o 
  -4  10   4    16473.07    16904.40     63.18 o 
  -2  10   4     9211.12     9168.80     50.88 o 
   0  10   4      112.29      123.59      6.17 o 
   2  10   4     2261.77     2366.35     24.94 o 
   4  10   4     8117.52     8055.56     45.35 o 
   6  10   4     4485.81     4534.62     34.42 o 
   8  10   4      192.86      231.88      7.70 o 
  10  10   4     1014.54      991.65     13.83 o 
  12  10   4     7941.58     8136.54     50.26 o 
  14  10   4     5857.77     5744.33     38.25 o 
  16  10   4     1309.34     1288.56     17.13 o 
 -17  11   4      140.56      149.52      6.26 o 
 -15  11   4       37.73       30.55      3.21 o 
 -13  11   4       48.83       49.62      4.11 o 
 -11  11   4      926.51      954.61     16.90 o 
  -9  11   4     1866.87     1927.61     25.87 o 
  -7  11   4      113.13      109.13      6.44 o 
  -5  11   4     2533.35     2411.94     29.10 o 
  -3  11   4      786.75      725.26     15.77 o 
  -1  11   4      248.07      288.92      8.98 o 
   1  11   4      736.94      708.23     15.94 o 
   3  11   4      156.26      165.42      8.21 o 
   5  11   4      371.98      424.29     11.29 o 
   7  11   4     2215.96     2146.23     31.52 o 
   9  11   4      373.65      304.76      8.16 o 
  11  11   4     1690.64     1546.56     18.59 o 
  13  11   4     1013.56     1014.92     16.31 o 
  15  11   4      301.16      319.62     11.35 o 
 -16  12   4       38.69       25.42      2.63 o 
 -14  12   4      755.53      707.43     11.84 o 
 -12  12   4     7320.80     7141.04     41.80 o 
 -10  12   4     9758.05     9966.22     70.04 o 
  -8  12   4       32.72       33.39      3.81 o 
  -6  12   4     1325.44     1385.98     24.65 o 
  -4  12   4     1466.65     1541.59     22.74 o 
  -2  12   4     3403.31     3510.48     30.24 o 
   0  12   4     2185.07     2184.55     27.07 o 
   2  12   4      840.63      779.76     15.45 o 
   4  12   4     3971.19     4096.59     34.56 o 
   6  12   4     4347.79     4451.27     37.50 o 
   8  12   4      938.92      948.97     18.14 o 
  10  12   4     1299.01     1278.97     20.57 o 
  12  12   4     3113.61     2961.23     28.61 o 
  14  12   4     6955.73     6839.43    147.13 o 
 -13  13   4     1035.60     1008.27     17.81 o 
 -11  13   4     1763.21     1747.68     20.54 o 
  -9  13   4      521.16      559.10     12.73 o 
  -7  13   4       35.74       29.95      3.14 o 
  -5  13   4     3317.01     3313.50     39.85 o 
  -3  13   4     1630.98     1571.12     21.62 o 
  -1  13   4      368.71      362.99     10.09 o 
   1  13   4       82.88       70.68      5.23 o 
   3  13   4      335.69      291.43      8.44 o 
   5  13   4     2178.84     2219.27     24.63 o 
   7  13   4     2684.21     2569.88     23.19 o 
   9  13   4       24.56       16.35      3.53 o 
  11  13   4     1006.87      948.46     26.14 o 
 -12  14   4     3959.34     3582.89     54.10 o 
 -10  14   4     2924.13     2831.45     33.85 o 
  -8  14   4     1443.94     1374.13     22.71 o 
  -6  14   4      220.07      208.29      6.60 o 
  -4  14   4     6375.52     6412.62     52.66 o 
  -2  14   4     2230.78     2328.32     24.69 o 
   0  14   4       15.89       18.20      2.66 o 
   2  14   4     1163.62     1171.85     16.31 o 
   4  14   4     3421.16     3411.72     39.89 o 
   6  14   4     1342.21     1270.87     18.79 o 
   8  14   4      213.63      180.85      7.38 o 
  10  14   4      699.35      649.50     23.01 o 
  -7  15   4        2.71        9.06      2.20 o 
  -5  15   4      530.95      447.08      9.69 o 
  -3  15   4     1505.83     1431.12     37.60 o 
  -1  15   4       76.61       63.25      4.36 o 
   1  15   4       29.37       33.86      3.74 o 
   3  15   4      756.85      724.85     22.83 o 
   5  15   4      449.95      427.03     11.69 o 
 -25   1   5      267.10      255.72     18.82 o 
 -23   1   5     2314.22     2442.28     34.79 o 
 -21   1   5     8771.08     9005.58     51.66 o 
 -19   1   5    14431.59    14642.62    136.67 o 
 -17   1   5      210.25      259.57      9.91 o 
 -15   1   5     8290.32     8274.78     60.51 o 
 -13   1   5    20529.81    21010.02    101.86 o 
 -11   1   5     8601.31     8032.00     78.79 o 
  -9   1   5     5539.33     5917.88     58.71 o 
  -7   1   5      485.92      713.93     16.97 o 
  -5   1   5    13293.85    12405.86     81.20 o 
  -3   1   5    30995.91    29916.54    232.15 o 
  -1   1   5     1170.69      978.08     14.38 o 
   1   1   5    19287.21    19479.50     62.35 o 
   3   1   5    45209.97    43993.13    309.11 o 
   5   1   5    45303.20    43320.72    141.07 o 
   7   1   5      121.14       71.75      6.31 o 
   9   1   5     1918.44     1981.84     29.57 o 
  11   1   5    17808.46    17269.84    201.19 o 
  13   1   5    17696.36    17659.63     59.09 o 
  15   1   5     9794.45     9813.39     48.01 o 
  17   1   5      106.64      135.37      7.05 o 
  19   1   5     4394.73     4443.52     40.38 o 
  21   1   5     5201.95     5342.41     39.49 o 
 -24   2   5      930.88      947.71     23.34 o 
 -22   2   5        5.90        7.19      3.78 o 
 -20   2   5       10.12       17.37      3.56 o 
 -18   2   5      140.86      104.47      7.24 o 
 -16   2   5      412.86      292.19      9.09 o 
 -14   2   5       17.15       19.89      5.02 o 
 -12   2   5      170.81      186.78      9.66 o 
 -10   2   5      500.40      518.23     17.49 o 
  -8   2   5     1036.28     1126.62     20.53 o 
  -6   2   5      324.64      385.43     10.50 o 
  -4   2   5      401.57      319.78      7.42 o 
  -2   2   5     8801.08     8709.13     51.87 o 
   0   2   5      412.29      429.57      9.84 o 
   2   2   5     1981.29     2083.99     24.21 o 
   4   2   5     1130.41     1100.20     14.05 o 
   6   2   5     5378.21     5909.16     39.33 o 
   8   2   5       85.90       63.61      5.60 o 
  10   2   5      999.24     1056.90     26.92 o 
  12   2   5      446.29      458.89     12.44 o 
  14   2   5       11.27        9.56      2.90 o 
  16   2   5      134.00      121.98      6.28 o 
  18   2   5      104.79      110.44      6.71 o 
  20   2   5       24.51       29.49      3.81 o 
  22   2   5     1011.26     1009.10     25.89 o 
 -23   3   5     1305.51     1295.97     17.44 o 
 -21   3   5     6275.28     6646.36     53.47 o 
 -19   3   5     7962.71     8271.43     63.24 o 
 -17   3   5     1083.77     1061.28     17.99 o 
 -15   3   5     5924.95     5802.33     51.35 o 
 -13   3   5    17722.92    17697.10    122.67 o 
 -11   3   5    21561.66    22073.10    104.71 o 
  -9   3   5      910.54      681.07     18.34 o 
  -7   3   5     4632.56     4363.90     44.27 o 
  -5   3   5    10112.11     9361.17     56.52 o 
  -3   3   5    17072.81    15611.82     85.30 o 
  -1   3   5      711.40      576.34     11.64 o 
   1   3   5     4032.59     3942.38     26.47 o 
   3   3   5    13372.12    11773.40     71.08 o 
   5   3   5    30579.49    29950.49    145.06 o 
   7   3   5    21747.28    21978.06     99.14 o 
   9   3   5     5282.00     5309.05     58.88 o 
  11   3   5    26488.68    26611.09    178.27 o 
  13   3   5    20788.63    20537.94     91.90 o 
  15   3   5     2474.88     2467.91     25.02 o 
  17   3   5      203.43      163.36      6.70 o 
  19   3   5     1683.93     1721.45     21.92 o 
  21   3   5     2725.70     2699.05     38.56 o 
 -24   4   5        2.26       -3.31      3.31 o 
 -22   4   5       22.65       24.29      3.41 o 
 -20   4   5       95.52       96.43      6.51 o 
 -18   4   5       11.42       10.89      3.72 o 
 -16   4   5      262.35      185.64      8.38 o 
 -14   4   5      341.91      305.27      8.44 o 
 -12   4   5       86.05       66.65      7.23 o 
 -10   4   5      123.96      144.60      8.42 o 
  -8   4   5      230.56      226.52      9.64 o 
  -6   4   5     1347.02     1664.76     24.02 o 
  -4   4   5     2937.53     3110.70     30.35 o 
  -2   4   5      475.22      382.19     10.51 o 
   0   4   5      285.01      244.42      8.37 o 
   2   4   5      426.09      468.68     11.30 o 
   4   4   5      167.13      114.46      7.14 o 
   6   4   5     1113.92     1242.53     22.72 o 
   8   4   5        2.75       -5.12      5.12 o 
  10   4   5     1481.78     1418.91     36.82 o 
  12   4   5      212.67      180.43      5.63 o 
  14   4   5      345.94      339.33      9.99 o 
  16   4   5       34.56       37.82      4.25 o 
  18   4   5       78.55       94.05      5.81 o 
  20   4   5      598.80      596.10     16.39 o 
  22   4   5        7.62       -1.75      2.79 o 
 -23   5   5     3843.18     3744.56     42.85 o 
 -21   5   5    10794.44    10936.46     99.09 o 
 -19   5   5      510.72      542.69     14.09 o 
 -17   5   5     1217.09     1260.83     18.57 o 
 -15   5   5       24.21       46.73      4.00 o 
 -13   5   5    16714.87    17232.52     96.59 o 
 -11   5   5    41866.25    41894.83    349.89 o 
  -9   5   5     7395.09     7325.19     67.18 o 
  -7   5   5    13011.19    13874.19    124.47 o 
  -5   5   5    17449.21    16866.12    114.59 o 
  -3   5   5      111.55       32.68      4.27 o 
  -1   5   5      308.17      254.37     10.35 o 
   1   5   5       70.19      149.49      8.09 o 
   3   5   5    45891.51    45108.32    255.97 o 
   5   5   5    20994.80    20312.09    235.76 o 
   7   5   5      471.68      387.67     16.43 o 
   9   5   5     5254.29     5115.13     85.51 o 
  11   5   5    10837.61    10811.41     62.49 o 
  13   5   5    21710.83    21887.13     78.20 o 
  15   5   5     5318.00     5323.62     39.81 o 
  17   5   5        0.46        3.03      3.29 o 
  19   5   5     1599.70     1534.98     24.00 o 
  21   5   5     2959.62     2934.20     33.55 o 
 -22   6   5      346.33      366.25     10.35 o 
 -20   6   5      110.70       97.63      5.95 o 
 -18   6   5        6.03       12.26      3.21 o 
 -16   6   5      771.30      794.70     14.52 o 
 -14   6   5      696.04      620.96     13.78 o 
 -12   6   5     4751.51     4911.82     34.78 o 
 -10   6   5     1092.67     1109.75     25.43 o 
  -8   6   5      469.48      430.43     13.83 o 
  -6   6   5      151.59      144.56      7.43 o 
  -4   6   5     5495.56     5673.75     41.73 o 
  -2   6   5       43.57       96.18      6.40 o 
   0   6   5     3337.05     3669.63     44.15 o 
   2   6   5     2384.68     2698.58     36.46 o 
   4   6   5      155.98      170.94      9.84 o 
   6   6   5     3674.79     3779.34     50.64 o 
   8   6   5      374.07      330.85     17.63 o 
  10   6   5      445.12      289.74      7.65 o 
  12   6   5       51.58       27.13      3.31 o 
  14   6   5     2581.22     2535.62     24.65 o 
  16   6   5        0.52        4.88      3.34 o 
  18   6   5      126.37      118.50      6.74 o 
  20   6   5      117.05      126.24      6.11 o 
 -21   7   5     5288.63     5291.59     70.28 o 
 -19   7   5     6620.17     6823.50     48.04 o 
 -17   7   5      565.01      547.63     11.79 o 
 -15   7   5     6837.11     6943.37     48.43 o 
 -13   7   5     4888.31     5028.91     41.21 o 
 -11   7   5     6293.20     6175.68     38.53 o 
  -9   7   5     6083.83     6212.57     42.25 o 
  -7   7   5      585.61      515.74     16.54 o 
  -5   7   5    12882.94    13392.22     73.66 o 
  -3   7   5    16386.50    16742.92     79.67 o 
  -1   7   5     5295.04     5222.42     39.04 o 
   1   7   5     6150.87     5892.26     68.47 o 
   3   7   5    13689.96    13048.71    124.70 o 
   5   7   5    14421.04    14041.37    102.13 o 
   7   7   5     4293.85     4270.84     35.08 o 
   9   7   5     3073.00     2869.61     24.06 o 
  11   7   5    10947.29    10570.37     66.83 o 
  13   7   5     5562.54     6088.02     38.15 o 
  15   7   5     4700.63     5026.02     37.90 o 
  17   7   5       64.77       42.54      4.80 o 
  19   7   5     2839.65     2717.58     33.46 o 
 -20   8   5      650.35      658.11     13.15 o 
 -18   8   5      163.55      172.60      7.30 o 
 -16   8   5      543.31      493.99     11.21 o 
 -14   8   5     1306.68     1274.54     20.33 o 
 -12   8   5       57.59       75.85      5.43 o 
 -10   8   5      357.78      339.69      8.49 o 
  -8   8   5        1.99        7.50      3.34 o 
  -6   8   5     1244.83     1259.49     22.47 o 
  -4   8   5     1573.54     1428.06     26.42 o 
  -2   8   5     1675.56     1700.09     25.92 o 
   0   8   5     1575.94     1671.14     24.74 o 
   2   8   5     1192.30     1089.72     20.88 o 
   4   8   5     1285.47     1128.59     17.41 o 
   6   8   5      489.43      501.23      9.25 o 
   8   8   5      547.91      753.99     11.80 o 
  10   8   5      977.62      982.26     14.97 o 
  12   8   5     1013.11     1118.94     18.14 o 
  14   8   5       34.45       48.94      4.87 o 
  16   8   5      212.92      222.12     10.27 o 
  18   8   5      118.24      100.92      7.58 o 
 -19   9   5     4112.00     4237.96     49.78 o 
 -17   9   5      644.70      708.18     13.02 o 
 -15   9   5     2154.30     2233.30     30.50 o 
 -13   9   5    11993.00    12100.04     94.59 o 
 -11   9   5     6928.99     6895.65     44.21 o 
  -9   9   5     5792.11     5620.59     41.20 o 
  -7   9   5       13.03       13.78      4.71 o 
  -5   9   5    12770.38    12936.48     45.06 o 
  -3   9   5     9071.29     9121.54     42.02 o 
  -1   9   5      938.05      909.15     13.71 o 
   1   9   5     6803.52     7264.26     40.00 o 
   3   9   5    17890.71    17828.56     81.09 o 
   5   9   5     5669.07     5295.80     33.35 o 
   7   9   5      662.08      586.80     10.78 o 
   9   9   5      294.59      258.84      7.38 o 
  11   9   5     5100.25     5490.16     52.18 o 
  13   9   5     9662.59     9888.96     52.64 o 
  15   9   5     6079.84     5756.64     47.88 o 
  17   9   5      131.47      109.47      6.63 o 
 -18  10   5      290.46      281.36      8.09 o 
 -16  10   5       47.67       49.29      4.16 o 
 -14  10   5      168.06      175.35      8.30 o 
 -12  10   5     2067.49     2017.18     26.53 o 
 -10  10   5     2138.43     2134.51     24.32 o 
  -8  10   5        9.75       11.12      3.38 o 
  -6  10   5     2555.17     2598.64     25.04 o 
  -4  10   5      208.26      228.01      7.05 o 
  -2  10   5      452.59      460.90      9.86 o 
   0  10   5     1026.55     1065.09     16.00 o 
   2  10   5     1622.89     1663.44     21.34 o 
   4  10   5     2872.09     2741.92     27.86 o 
   6  10   5       76.14       64.47      4.46 o 
   8  10   5       14.88       13.67      2.99 o 
  10  10   5       31.51       45.52      3.23 o 
  12  10   5     1241.28     1238.96     15.90 o 
  14  10   5     1446.25     1423.21     19.35 o 
  16  10   5      175.14      141.80      6.90 o 
 -17  11   5        0.77        0.74      2.23 o 
 -15  11   5     1358.73     1329.14     16.23 o 
 -13  11   5     5729.92     5651.03     39.86 o 
 -11  11   5     7665.67     7717.55     79.80 o 
  -9  11   5       81.49      116.43      5.98 o 
  -7  11   5     2118.71     2076.95     28.54 o 
  -5  11   5     2759.11     3080.65     30.24 o 
  -3  11   5     4354.19     4544.37     34.72 o 
  -1  11   5     2654.91     2567.96     26.29 o 
   1  11   5      143.14      135.76      7.12 o 
   3  11   5     6853.41     7029.45     41.75 o 
   5  11   5     7634.62     7940.34     46.60 o 
   7  11   5     1198.51     1286.14     18.58 o 
   9  11   5      665.21      617.79     11.64 o 
  11  11   5     3224.81     3192.40     28.45 o 
  13  11   5     6246.92     6317.17     65.37 o 
  15  11   5     2495.65     2399.79     34.45 o 
 -16  12   5        0.08        5.63      2.86 o 
 -14  12   5     1212.18     1145.99     15.42 o 
 -12  12   5     1775.40     1752.30     18.97 o 
 -10  12   5       36.63       55.91      4.52 o 
  -8  12   5      393.74      329.46      8.95 o 
  -6  12   5     1571.50     1590.08     25.12 o 
  -4  12   5      528.88      549.77     12.89 o 
  -2  12   5      891.45      978.02     15.93 o 
   0  12   5      650.18      673.85     13.40 o 
   2  12   5        2.07        5.54      3.02 o 
   4  12   5     2084.03     2093.54     23.10 o 
   6  12   5     3036.42     3017.08     26.80 o 
   8  12   5       92.99       90.27      4.56 o 
  10  12   5     1279.33     1249.73     19.81 o 
  12  12   5     1225.21     1208.14     18.90 o 
  14  12   5        4.79        2.95      2.61 o 
 -13  13   5     4229.30     4128.98     45.86 o 
 -11  13   5     7057.10     6798.20    152.70 o 
  -9  13   5     1563.96     1566.99     24.38 o 
  -7  13   5      304.61      326.06      8.07 o 
  -5  13   5     3947.90     3986.70     42.48 o 
  -3  13   5     3619.41     3640.28     58.71 o 
  -1  13   5       98.39      109.08      5.88 o 
   1  13   5     1240.90     1206.81     18.12 o 
   3  13   5     2845.51     2932.63     28.83 o 
   5  13   5     2805.56     2930.73     25.48 o 
   7  13   5     1139.85     1130.63     14.90 o 
   9  13   5     1033.22     1028.62     14.54 o 
  11  13   5     4058.62     3920.59     37.76 o 
 -10  14   5      363.59      345.56     11.34 o 
  -8  14   5       14.14        2.59      2.58 o 
  -6  14   5      378.75      374.19      9.76 o 
  -4  14   5     1171.52     1209.12     15.11 o 
  -2  14   5      147.35      140.78      6.61 o 
   0  14   5        1.81        9.30      2.74 o 
   2  14   5       53.83       59.21      4.13 o 
   4  14   5     1197.64     1212.77     16.14 o 
   6  14   5     2433.91     2242.77     60.19 o 
   8  14   5        1.63        2.92      3.52 o 
  -7  15   5      672.04      591.67     22.62 o 
  -5  15   5     2147.09     2011.10     33.47 o 
  -3  15   5     1133.20     1073.99     32.70 o 
  -1  15   5      342.56      352.57     10.92 o 
   1  15   5        3.71        5.75      4.15 o 
   3  15   5     1761.05     1720.59     45.41 o 
   5  15   5     2911.82     2363.81     42.47 o 
 -24   0   6     2268.85     2521.47     60.67 o 
 -22   0   6    11923.68    11746.78     90.82 o 
 -20   0   6    11323.89    10995.71    157.48 o 
 -18   0   6      846.02      790.46     30.20 o 
 -16   0   6     6058.55     6310.68     81.96 o 
 -14   0   6    20028.88    20863.23    226.65 o 
 -12   0   6    14356.34    13574.11    104.44 o 
 -10   0   6    18031.88    20006.70    246.10 o 
  -8   0   6     3583.25     3980.57     76.46 o 
  -6   0   6    25807.28    25616.18    200.52 o 
  -4   0   6     6825.57     5542.67    125.40 o 
  -2   0   6     1474.17     1752.94     37.10 o 
   0   0   6    29698.28    29051.68    160.76 o 
   2   0   6    10201.98     9805.61     83.22 o 
   4   0   6    23321.97    22869.85    212.69 o 
   6   0   6     3125.03     2736.61     46.83 o 
   8   0   6     3064.18     3170.74     57.76 o 
  10   0   6    18080.41    17880.66    285.42 o 
  12   0   6    13340.42    13295.62    116.65 o 
  14   0   6    10671.77    10996.42     72.17 o 
  16   0   6     4186.32     4113.21     49.44 o 
  18   0   6     3520.98     3596.30     49.45 o 
  20   0   6     9971.68    10334.89    103.03 o 
  22   0   6     2008.71     1963.80     68.51 o 
 -25   1   6      258.72      274.88     11.07 o 
 -23   1   6        0.63        5.53      3.09 o 
 -21   1   6      455.66      517.65     11.94 o 
 -19   1   6       93.47       81.36      6.34 o 
 -17   1   6        7.70        8.77      3.50 o 
 -15   1   6        0.74       11.26      3.71 o 
 -13   1   6      767.62      779.41     21.26 o 
 -11   1   6      124.99      112.92      7.74 o 
  -9   1   6     4991.55     5120.67     51.02 o 
  -7   1   6      732.10      744.50     19.66 o 
  -5   1   6     5907.83     6337.16     45.79 o 
  -3   1   6     4244.48     4425.98     32.73 o 
  -1   1   6     7730.36     8022.77     57.03 o 
   1   1   6      316.80      297.49     12.38 o 
   3   1   6     1936.21     2153.90     25.61 o 
   5   1   6      510.73      424.60     16.83 o 
   7   1   6     1515.92     1504.45     23.24 o 
   9   1   6        2.41        4.00      4.63 o 
  11   1   6      127.24      132.48     13.52 o 
  13   1   6      197.79      221.86      6.68 o 
  15   1   6       20.71       20.94      3.49 o 
  17   1   6        2.83       15.01      3.52 o 
  19   1   6      340.30      354.37     11.96 o 
  21   1   6      921.27      952.86     18.54 o 
 -24   2   6     3214.63     3170.56     98.36 o 
 -22   2   6     6742.32     6867.06     51.33 o 
 -20   2   6     7765.63     8132.08     68.99 o 
 -18   2   6     2383.10     2487.21     35.39 o 
 -16   2   6     1283.82     1399.46     19.32 o 
 -14   2   6    11280.87    11650.49     61.65 o 
 -12   2   6    17874.61    17836.91    100.81 o 
 -10   2   6     4540.86     4622.90     46.74 o 
  -8   2   6     1618.82     1519.50     23.53 o 
  -6   2   6     4701.59     4171.15     35.41 o 
  -4   2   6    18355.67    16546.46    195.01 o 
  -2   2   6    12437.23    12255.16     72.18 o 
   0   2   6    12630.47    12310.19     67.02 o 
   2   2   6    39208.91    39632.99    153.21 o 
   4   2   6    38107.54    36811.46    145.42 o 
   6   2   6    13835.43    13960.46     75.12 o 
   8   2   6     1950.47     1790.94     30.95 o 
  10   2   6    21389.26    21110.63    136.08 o 
  12   2   6    21890.22    21929.01     90.32 o 
  14   2   6     5071.23     5004.51     34.12 o 
  16   2   6      525.07      499.29     11.20 o 
  18   2   6     3189.54     3414.28     33.12 o 
  20   2   6     2133.20     2221.40     28.16 o 
  22   2   6      891.83      785.48     19.95 o 
 -23   3   6     1575.47     1572.20     22.10 o 
 -21   3   6      197.98      225.69      8.26 o 
 -19   3   6        7.80        1.82      3.93 o 
 -17   3   6       87.06       48.57      4.44 o 
 -15   3   6       14.14        8.78      3.70 o 
 -13   3   6      909.23      860.08     24.12 o 
 -11   3   6       71.22       55.50      5.39 o 
  -9   3   6      312.95      352.75     13.26 o 
  -7   3   6    12744.66    13737.34     80.76 o 
  -5   3   6      178.84      212.17      8.37 o 
  -3   3   6     2502.94     2833.58     42.38 o 
  -1   3   6     7480.45     7992.94     48.61 o 
   1   3   6      212.33      219.57      7.87 o 
   3   3   6     2517.43     2631.72     27.61 o 
   5   3   6       26.87       30.12      3.83 o 
   7   3   6      107.56      179.18      8.93 o 
   9   3   6      833.90      913.14     23.96 o 
  11   3   6      293.23      325.75      6.52 o 
  13   3   6      426.80      368.27      9.09 o 
  15   3   6        0.09        5.79      2.73 o 
  17   3   6       66.56       48.77      4.18 o 
  19   3   6       15.70       18.25      3.84 o 
  21   3   6      337.79      301.51     11.67 o 
 -24   4   6     1933.61     1812.26     28.57 o 
 -22   4   6     6530.88     6643.12     60.35 o 
 -20   4   6     5242.50     5343.65     52.69 o 
 -18   4   6     3134.65     3130.59     28.16 o 
 -16   4   6      990.82     1106.55     18.65 o 
 -14   4   6    23199.86    23415.07    102.75 o 
 -12   4   6    23375.91    24009.35    124.85 o 
 -10   4   6     5669.70     5643.70     45.63 o 
  -8   4   6      744.25      792.21     19.04 o 
  -6   4   6    12407.22    12155.15     72.66 o 
  -4   4   6    15866.84    14661.98    140.46 o 
  -2   4   6     6302.26     7181.62     49.29 o 
   0   4   6     5837.79     5659.80     41.49 o 
   2   4   6    11034.25    10534.00     78.11 o 
   4   4   6     9595.74     9120.44     51.88 o 
   6   4   6     7430.76     6952.95     56.90 o 
   8   4   6      365.48      302.02     14.96 o 
  10   4   6    12189.16    12447.47     62.87 o 
  12   4   6    24411.89    24660.23     85.11 o 
  14   4   6     9797.36     9697.47     57.98 o 
  16   4   6      107.82      110.70      5.41 o 
  18   4   6     1979.67     2047.59     30.56 o 
  20   4   6     2770.77     2847.21     40.56 o 
 -23   5   6       37.60       39.23      4.05 o 
 -21   5   6      240.78      208.46      8.44 o 
 -19   5   6       94.87       67.59      4.52 o 
 -17   5   6      309.60      329.08     10.44 o 
 -15   5   6       21.54       18.62      3.31 o 
 -13   5   6     1954.45     1959.64     19.60 o 
 -11   5   6     3193.13     3368.86     46.46 o 
  -9   5   6        8.33       23.70      4.87 o 
  -7   5   6      304.39      338.69     10.85 o 
  -5   5   6     6467.38     6937.00     55.35 o 
  -3   5   6     1837.02     1610.15     21.84 o 
  -1   5   6     3438.29     3780.64     37.20 o 
   1   5   6        2.56        5.69      3.12 o 
   3   5   6      328.14      330.91     10.99 o 
   5   5   6     3567.86     3928.34     46.57 o 
   7   5   6      245.21      285.09     16.42 o 
   9   5   6     3002.98     3086.00     27.52 o 
  11   5   6       37.61       28.22      2.78 o 
  13   5   6      262.56      278.05      7.72 o 
  15   5   6      463.64      496.99     13.20 o 
  17   5   6      281.21      299.10     12.33 o 
  19   5   6      736.14      743.62     16.52 o 
  21   5   6       11.44       11.43      2.79 o 
 -22   6   6     6052.55     6143.00     75.27 o 
 -20   6   6     6037.27     6203.34     69.37 o 
 -18   6   6      486.18      477.99     12.14 o 
 -16   6   6     1046.54     1019.69     15.33 o 
 -14   6   6     4448.55     4554.67     33.93 o 
 -12   6   6    10206.22    10487.20     41.65 o 
 -10   6   6     6674.10     6888.18     49.88 o 
  -8   6   6      259.55      221.26     10.54 o 
  -6   6   6    13355.71    13556.36     99.01 o 
  -4   6   6    20370.14    20775.26    107.55 o 
  -2   6   6     2560.81     2481.97     31.34 o 
   0   6   6     4610.04     4680.13     43.35 o 
   2   6   6    26827.84    26302.17    207.77 o 
   4   6   6    20984.43    21264.24    141.43 o 
   6   6   6     4719.17     4716.23     68.90 o 
   8   6   6      833.17      780.21     12.01 o 
  10   6   6    11352.93    11064.00     49.89 o 
  12   6   6    11777.98    11719.84     50.47 o 
  14   6   6     3757.49     3811.57     32.13 o 
  16   6   6        2.31        2.87      3.50 o 
  18   6   6     2475.82     2507.94     30.55 o 
  20   6   6     3771.36     3836.01     69.62 o 
 -21   7   6      765.12      753.07     16.54 o 
 -19   7   6      361.49      390.78      9.59 o 
 -17   7   6       27.11       22.20      3.05 o 
 -15   7   6     1930.53     1970.75     24.86 o 
 -13   7   6      189.65      236.25      8.43 o 
 -11   7   6      249.51      246.42      7.07 o 
  -9   7   6      860.90      864.54     12.73 o 
  -7   7   6       93.52      122.60      9.07 o 
  -5   7   6     2517.58     2574.56     34.21 o 
  -3   7   6     5386.73     5839.33     50.65 o 
  -1   7   6     1136.77     1151.48     20.62 o 
   1   7   6     1038.29      977.95     19.22 o 
   3   7   6      211.92      280.64     11.48 o 
   5   7   6      304.94      333.54     15.54 o 
   7   7   6     1310.67     1384.47     16.60 o 
   9   7   6       65.85       56.05      5.48 o 
  11   7   6        2.12        7.17      3.73 o 
  13   7   6      495.39      483.79     11.47 o 
  15   7   6       22.52       23.01      4.24 o 
  17   7   6       55.67       42.63      4.92 o 
  19   7   6      458.43      443.13     13.55 o 
 -20   8   6     4234.16     4305.55     46.42 o 
 -18   8   6      228.22      231.25      7.40 o 
 -16   8   6     1394.79     1409.80     18.23 o 
 -14   8   6     6441.27     6588.85     49.18 o 
 -12   8   6    10840.10    11300.94     52.69 o 
 -10   8   6     1431.29     1429.03     18.62 o 
  -8   8   6      221.68      237.44      7.08 o 
  -6   8   6     5173.48     4980.89     30.99 o 
  -4   8   6     9386.46     9208.72     62.60 o 
  -2   8   6     4216.98     4290.94     46.08 o 
   0   8   6     8231.48     8629.50     62.52 o 
   2   8   6    16868.79    16803.46     82.83 o 
   4   8   6     7943.48     7702.54     48.84 o 
   6   8   6      221.85      253.49      7.42 o 
   8   8   6       21.82       17.39      2.82 o 
  10   8   6     3947.55     4033.00     38.60 o 
  12   8   6     9434.70     9708.19     68.23 o 
  14   8   6     4180.81     4096.60     38.94 o 
  16   8   6      686.08      647.84     15.00 o 
  18   8   6     1470.35     1440.92     24.31 o 
 -19   9   6      280.02      265.86      9.65 o 
 -17   9   6       64.11       51.37      3.69 o 
 -15   9   6      740.22      744.82     14.47 o 
 -13   9   6      230.19      262.81     10.01 o 
 -11   9   6      302.89      336.64     10.48 o 
  -9   9   6      863.28      878.77     15.51 o 
  -7   9   6      682.00      710.48     12.82 o 
  -5   9   6     1572.79     1593.21     17.17 o 
  -3   9   6     1331.92     1520.58     16.65 o 
  -1   9   6     2660.10     2759.99     25.51 o 
   1   9   6     1691.17     1783.36     20.06 o 
   3   9   6     9655.64     9717.89     50.63 o 
   5   9   6        8.45       18.88      3.29 o 
   7   9   6      676.13      633.32     12.34 o 
   9   9   6       98.06       77.70      4.16 o 
  11   9   6      633.12      679.06     14.53 o 
  13   9   6      647.07      652.98     14.26 o 
  15   9   6      117.24      107.26      7.04 o 
  17   9   6      144.79      122.67      6.31 o 
 -18  10   6      808.91      867.08     25.96 o 
 -16  10   6      286.26      287.10      8.38 o 
 -14  10   6     4626.57     4835.81     40.39 o 
 -12  10   6     6720.02     6933.77     54.30 o 
 -10  10   6     2198.60     2240.65     26.22 o 
  -8  10   6      251.98      259.69      8.67 o 
  -6  10   6     8021.58     8072.59     43.94 o 
  -4  10   6     6948.68     6893.74     40.76 o 
  -2  10   6     1273.11     1362.26     17.93 o 
   0  10   6     2342.32     2357.13     28.44 o 
   2  10   6     8642.62     8571.45     49.67 o 
   4  10   6     9517.56     9328.88     63.53 o 
   6  10   6     2718.33     2958.93     31.20 o 
   8  10   6      240.31      206.33      6.65 o 
  10  10   6     5703.17     5932.03     42.50 o 
  12  10   6     6188.02     6339.47     59.60 o 
  14  10   6     2014.60     2001.67     28.78 o 
  16  10   6       50.91       43.28      4.01 o 
 -17  11   6      144.27      139.45      6.42 o 
 -15  11   6      380.95      357.88     11.89 o 
 -13  11   6     1781.72     1779.76     21.68 o 
 -11  11   6      158.91      196.61      8.05 o 
  -9  11   6       98.55      121.19      6.27 o 
  -7  11   6      637.06      682.21     14.15 o 
  -5  11   6     1349.05     1370.95     22.84 o 
  -3  11   6      805.40      874.74     15.24 o 
  -1  11   6      113.51       82.66      5.07 o 
   1  11   6      221.47      227.45      8.73 o 
   3  11   6      266.11      294.74      9.29 o 
   5  11   6     1874.49     1940.59     24.38 o 
   7  11   6       47.61       46.51      3.92 o 
   9  11   6       54.49       51.77      4.86 o 
  11  11   6     1427.32     1426.56     24.24 o 
  13  11   6      174.58      152.79      7.22 o 
  15  11   6        6.04        3.18      7.01 o 
 -14  12   6     4098.32     3955.98     37.56 o 
 -12  12   6     5270.03     5286.06     38.75 o 
 -10  12   6      296.61      347.41      9.41 o 
  -8  12   6     2009.28     1923.70     23.16 o 
  -6  12   6     1319.29     1363.10     23.49 o 
  -4  12   6     3052.79     3028.44     39.63 o 
  -2  12   6      824.70      734.52     16.66 o 
   0  12   6      711.23      709.49     15.25 o 
   2  12   6     5320.26     5264.50     36.46 o 
   4  12   6     4910.19     5098.84     43.31 o 
   6  12   6     2373.92     2420.55     22.01 o 
   8  12   6      200.65      203.83      6.76 o 
  10  12   6     2106.76     2195.51     25.26 o 
  12  12   6     5310.58     5206.29     73.25 o 
 -13  13   6     1948.39     1967.73     28.28 o 
 -11  13   6      755.37      776.13     18.75 o 
  -9  13   6      493.99      453.00     10.11 o 
  -7  13   6      648.80      683.70     12.59 o 
  -5  13   6      270.67      323.42      9.90 o 
  -3  13   6      785.15      828.26     17.51 o 
  -1  13   6      494.71      453.59     11.27 o 
   1  13   6      309.30      304.95      8.21 o 
   3  13   6     1251.55     1282.50     16.94 o 
   5  13   6     2060.29     2122.03     30.27 o 
   7  13   6      991.91     1062.18     16.74 o 
   9  13   6     1244.29     1174.69     24.52 o 
  11  13   6     2780.27     2878.48     34.68 o 
 -10  14   6      972.03      918.69     18.57 o 
  -8  14   6       24.84       17.70      3.31 o 
  -6  14   6     2071.32     1957.49     27.54 o 
  -4  14   6     4136.27     4059.43     58.15 o 
  -2  14   6      257.88      255.98      9.22 o 
   0  14   6      763.91      749.84     17.75 o 
   2  14   6     3675.60     3591.55     37.35 o 
   4  14   6     2755.03     2647.67     44.02 o 
   6  14   6     1173.05     1116.44     16.91 o 
   8  14   6      180.10      117.42      9.91 o 
  -5  15   6     1105.11     1112.42     22.53 o 
  -3  15   6      643.12      647.26     12.10 o 
  -1  15   6      157.12      167.87      6.68 o 
   1  15   6      217.62      184.85      6.81 o 
   3  15   6      314.40      291.58     10.75 o 
 -23   1   7     7247.67     7022.91     56.78 o 
 -21   1   7    11724.54    11648.85    101.37 o 
 -19   1   7     1731.54     1619.45     25.58 o 
 -17   1   7     5571.10     5444.98     38.90 o 
 -15   1   7    11127.83    11554.07     50.48 o 
 -13   1   7    12803.61    12227.74     83.92 o 
 -11   1   7     3687.26     3608.01     41.91 o 
  -9   1   7       27.28       22.05      4.55 o 
  -7   1   7    19041.53    18051.54    191.70 o 
  -5   1   7     8424.12     7189.23     59.49 o 
  -3   1   7     6817.80     6646.79     49.66 o 
  -1   1   7     1128.79     1328.29     24.08 o 
   1   1   7    33933.95    34036.04    222.78 o 
   3   1   7    61966.78    62236.00    353.77 o 
   5   1   7     3983.41     3876.83     38.95 o 
   7   1   7     2961.88     2975.68     34.56 o 
   9   1   7     7421.17     7280.91     69.07 o 
  11   1   7    14578.22    14131.25     58.91 o 
  13   1   7     5916.50     6007.60     34.16 o 
  15   1   7      567.59      560.88     12.11 o 
  17   1   7     3643.12     3839.88     42.34 o 
  19   1   7     5207.25     5076.67     64.21 o 
  21   1   7     1596.90     1699.79     26.11 o 
 -24   2   7      675.89      688.47     13.98 o 
 -22   2   7       53.56       55.17      4.62 o 
 -20   2   7       22.09       24.13      3.60 o 
 -18   2   7        3.47        0.16      3.08 o 
 -16   2   7        2.62       12.57      3.19 o 
 -14   2   7      298.50      413.76      8.70 o 
 -12   2   7      223.34      313.27     14.12 o 
 -10   2   7      286.35      325.68     13.75 o 
  -8   2   7     1435.84     1641.87     29.81 o 
  -6   2   7     4467.46     4778.36     48.31 o 
  -4   2   7      494.12      533.13     18.89 o 
  -2   2   7      284.60      359.81     16.48 o 
   0   2   7     1364.89     1596.83     28.18 o 
   2   2   7      200.05      160.83      9.72 o 
   4   2   7        6.36       25.34      3.73 o 
   6   2   7     3754.25     3654.83     39.77 o 
   8   2   7     2537.04     2578.24     41.52 o 
  10   2   7      133.52      139.00      7.34 o 
  12   2   7     1469.78     1457.79     15.20 o 
  14   2   7      109.81      128.90      5.76 o 
  16   2   7      317.68      374.76      9.71 o 
  18   2   7       95.26      123.55      6.95 o 
  20   2   7       12.87        6.93      3.35 o 
 -23   3   7     5125.38     5020.78     48.29 o 
 -21   3   7     6499.90     6617.57     38.45 o 
 -19   3   7     2298.35     2366.09     25.41 o 
 -17   3   7      185.03      226.75      8.23 o 
 -15   3   7    14040.55    14189.39     61.18 o 
 -13   3   7    16612.58    17352.47     86.09 o 
 -11   3   7     2684.43     2620.05     36.24 o 
  -9   3   7     3000.17     2953.92     35.08 o 
  -7   3   7     6894.54     6317.65     54.93 o 
  -5   3   7    18756.05    17696.95    165.64 o 
  -3   3   7      763.07      668.91     18.52 o 
  -1   3   7     2927.69     2963.76     41.47 o 
   1   3   7    10337.65     9632.85     58.53 o 
   3   3   7    39976.14    39088.63    146.34 o 
   5   3   7    23051.29    22925.40    138.89 o 
   7   3   7        1.57       -3.11      4.24 o 
   9   3   7    13908.78    13432.63    101.10 o 
  11   3   7    17460.84    17677.95     73.36 o 
  13   3   7     5062.84     4939.14     32.04 o 
  15   3   7      800.19      769.65     13.80 o 
  17   3   7     1744.40     1757.30     24.73 o 
  19   3   7     1526.31     1571.30     27.00 o 
  21   3   7     1051.56     1016.33     25.38 o 
 -24   4   7       30.76       43.15      7.12 o 
 -22   4   7      272.78      288.24      9.60 o 
 -20   4   7      425.91      469.26     11.77 o 
 -18   4   7       16.89       19.42      3.21 o 
 -16   4   7       91.77      162.86      7.10 o 
 -14   4   7      795.42      816.80     12.73 o 
 -12   4   7      125.96      111.95      4.89 o 
 -10   4   7     3064.04     3291.78     41.00 o 
  -8   4   7      377.18      445.11     16.72 o 
  -6   4   7     9053.37     9838.74     67.29 o 
  -4   4   7     1766.30     1678.44     25.35 o 
  -2   4   7     2451.80     2851.42     39.33 o 
   0   4   7      324.07      315.07     12.27 o 
   2   4   7     2981.00     2756.84     32.85 o 
   4   4   7     3188.28     3030.33     34.44 o 
   6   4   7      341.25      348.02     15.81 o 
   8   4   7        0.64       20.57      9.88 o 
  10   4   7     1023.55     1224.93     11.95 o 
  12   4   7       16.23       12.25      2.73 o 
  14   4   7       18.36       17.74      3.57 o 
  16   4   7      182.57      162.95      7.46 o 
  18   4   7      399.99      391.48     13.21 o 
  20   4   7       61.93       29.65      7.10 o 
 -23   5   7     4957.78     4868.05     36.68 o 
 -21   5   7     3719.51     3645.23     36.16 o 
 -19   5   7      792.89      785.18     14.73 o 
 -17   5   7       26.14       28.83      3.05 o 
 -15   5   7     8951.66     8801.20     49.82 o 
 -13   5   7    22141.90    22439.92     99.53 o 
 -11   5   7    10301.96    10630.90     72.39 o 
  -9   5   7     6095.74     6293.35     56.28 o 
  -7   5   7    16205.72    16595.20     81.04 o 
  -5   5   7     8528.81     7751.56     52.07 o 
  -3   5   7      747.17      471.60     14.38 o 
  -1   5   7     2230.57     2309.86     27.73 o 
   1   5   7    11027.60    10424.76     62.83 o 
   3   5   7    16490.79    16480.03    129.06 o 
   5   5   7    13972.95    13950.17    114.09 o 
   7   5   7       23.12       33.19      6.73 o 
   9   5   7    16249.39    15976.36     89.31 o 
  11   5   7    10509.72    10626.57     47.56 o 
  13   5   7     6054.47     6112.82     37.89 o 
  15   5   7        1.42        4.47      3.81 o 
  17   5   7     2625.34     2678.37     28.49 o 
  19   5   7     3439.00     3508.34     48.35 o 
 -22   6   7      544.54      499.36     12.82 o 
 -20   6   7        1.56        2.97      2.52 o 
 -18   6   7        2.40        6.19      2.87 o 
 -16   6   7      881.80      812.89     13.56 o 
 -14   6   7     2580.44     2760.76     23.89 o 
 -12   6   7     8253.00     8436.13     38.29 o 
 -10   6   7     2643.59     2719.55     21.98 o 
  -8   6   7     3970.61     3873.23     45.71 o 
  -6   6   7     1111.30     1226.91     25.17 o 
  -4   6   7     1384.73     1393.93     28.90 o 
  -2   6   7       20.27       33.96      4.72 o 
   0   6   7      285.31      303.62     11.41 o 
   2   6   7      345.67      342.93     13.49 o 
   4   6   7       10.99        5.52      5.04 o 
   6   6   7        5.78        2.54      2.77 o 
   8   6   7      449.71      473.54      9.36 o 
  10   6   7      191.74      166.51      6.88 o 
  12   6   7     1002.31      993.29     15.51 o 
  14   6   7     1792.77     1750.68     23.60 o 
  16   6   7      145.82      124.48      7.50 o 
  18   6   7      940.40      853.69     18.16 o 
 -21   7   7     6201.03     6486.22    132.55 o 
 -19   7   7     1525.53     1527.25     18.47 o 
 -17   7   7     1704.15     1737.61     21.78 o 
 -15   7   7     3642.11     3709.07     33.19 o 
 -13   7   7     3549.86     3600.72     28.31 o 
 -11   7   7     2483.19     2333.97     21.58 o 
  -9   7   7       15.34       30.14      5.50 o 
  -7   7   7    10112.27    10425.20     69.36 o 
  -5   7   7    11888.55    12452.43     88.44 o 
  -3   7   7     2284.58     2306.64     39.57 o 
  -1   7   7     4071.23     3896.13     48.43 o 
   1   7   7    18557.71    18221.37    118.51 o 
   3   7   7    21836.00    21565.29    143.77 o 
   5   7   7     8179.94     8452.15     48.59 o 
   7   7   7        3.55       12.53      4.84 o 
   9   7   7     4039.20     4030.62     32.64 o 
  11   7   7     9616.87     9763.98     62.23 o 
  13   7   7     2366.30     2376.61     27.60 o 
  15   7   7       60.54       61.08      5.66 o 
  17   7   7      297.17      246.17     12.37 o 
  19   7   7     2974.19     3087.38     36.94 o 
 -20   8   7      301.64      315.19      8.31 o 
 -18   8   7      225.75      208.54      8.03 o 
 -16   8   7      714.82      742.18     13.32 o 
 -14   8   7       14.87       15.24      3.20 o 
 -12   8   7      394.79      401.16      9.53 o 
 -10   8   7      369.43      323.15      9.13 o 
  -8   8   7      118.84      128.65      5.10 o 
  -6   8   7      873.37      900.85     14.81 o 
  -4   8   7      747.65      825.92     13.03 o 
  -2   8   7      653.71      732.32     14.12 o 
   0   8   7      515.88      558.50     12.64 o 
   2   8   7     8916.03     8948.42     42.28 o 
   4   8   7     2334.53     2396.41     21.59 o 
   6   8   7       11.58       12.65      3.55 o 
   8   8   7      485.65      545.19     11.11 o 
  10   8   7      616.98      695.87     15.29 o 
  12   8   7       86.84      113.63      5.56 o 
  14   8   7       33.46       44.40      5.79 o 
  16   8   7       77.19       54.08      4.40 o 
  18   8   7      218.92      210.05     11.31 o 
 -19   9   7     1552.27     1491.40     23.45 o 
 -17   9   7      578.74      609.90     12.31 o 
 -15   9   7     4141.59     4263.86     51.60 o 
 -13   9   7     9387.62     9676.01     84.67 o 
 -11   9   7     3019.11     3109.01     28.88 o 
  -9   9   7      207.13      238.03      7.40 o 
  -7   9   7     7701.92     8072.58     43.65 o 
  -5   9   7     6872.86     6715.40     38.97 o 
  -3   9   7     4302.95     4043.89     27.84 o 
  -1   9   7     2572.40     2606.24     27.08 o 
   1   9   7    19491.46    19475.86     82.79 o 
   3   9   7     5701.69     5500.26     43.16 o 
   5   9   7      963.76     1149.72     17.05 o 
   7   9   7       16.53       24.52      3.98 o 
   9   9   7     1685.00     1805.54     26.87 o 
  11   9   7     8796.26     8936.04     71.95 o 
  13   9   7     4665.78     4622.77     38.17 o 
  15   9   7      494.55      479.53     14.14 o 
  17   9   7     2580.21     2558.98     44.96 o 
 -18  10   7       48.62       44.37      4.14 o 
 -16  10   7     1040.89     1038.20     15.93 o 
 -14  10   7     1291.87     1369.67     21.14 o 
 -12  10   7      126.02      113.16      5.62 o 
 -10  10   7       62.56       56.03      4.01 o 
  -8  10   7        6.83       10.06      2.39 o 
  -6  10   7     2109.70     2119.36     23.58 o 
  -4  10   7     1398.94     1221.44     17.11 o 
  -2  10   7       19.38       27.95      3.46 o 
   0  10   7     1141.37     1119.63     17.84 o 
   2  10   7      182.19      204.99      7.96 o 
   4  10   7      569.93      587.62     14.02 o 
   6  10   7      357.33      362.43     10.17 o 
   8  10   7      169.88      190.31      6.58 o 
  10  10   7      174.16      161.69      7.89 o 
  12  10   7     1007.44      939.68     15.27 o 
  14  10   7      378.85      349.08      9.97 o 
 -17  11   7       99.40       79.20      5.87 o 
 -15  11   7     2532.96     2456.40     30.00 o 
 -13  11   7     2561.63     2656.74     33.12 o 
 -11  11   7      600.16      610.66     13.07 o 
  -9  11   7      383.82      361.54     10.02 o 
  -7  11   7     4459.35     4606.12     33.93 o 
  -5  11   7     5695.71     6140.68     43.45 o 
  -3  11   7      176.47      205.50      8.00 o 
  -1  11   7     1790.24     1760.85     23.00 o 
   1  11   7     6671.02     6669.69     49.26 o 
   3  11   7     9528.56     9748.52     51.61 o 
   5  11   7     5004.14     5029.37     41.25 o 
   7  11   7        7.80        4.08      3.00 o 
   9  11   7     2263.83     2278.12     26.60 o 
  11  11   7     3521.95     3477.14     32.68 o 
  13  11   7     2923.27     2911.77     33.35 o 
 -14  12   7      155.15      127.82      5.81 o 
 -12  12   7      109.51      115.95      6.65 o 
 -10  12   7       40.51       36.17      3.68 o 
  -8  12   7      185.54      193.53      7.23 o 
  -6  12   7      308.60      357.37     10.06 o 
  -4  12   7     1121.45     1125.83     17.84 o 
  -2  12   7     1052.31      977.72     17.28 o 
   0  12   7     1345.91     1408.84     18.51 o 
   2  12   7     2723.06     2771.99     27.28 o 
   4  12   7     1748.86     1759.79     21.19 o 
   6  12   7      507.83      492.14     10.87 o 
   8  12   7      122.56      130.13      6.47 o 
  10  12   7     2551.37     2616.78     31.11 o 
  12  12   7      639.51      637.17     18.99 o 
 -13  13   7     4064.27     4179.99     58.72 o 
 -11  13   7     1432.49     1440.20     20.69 o 
  -9  13   7      232.28      250.07      8.66 o 
  -7  13   7     1758.96     1758.73     22.11 o 
  -5  13   7     5513.11     5372.11     48.88 o 
  -3  13   7      467.36      502.03     12.98 o 
  -1  13   7     1099.23     1093.63     19.34 o 
   1  13   7     3131.50     3064.87     29.17 o 
   3  13   7     3904.29     4004.71     32.49 o 
   5  13   7     1358.51     1377.47     21.89 o 
   7  13   7       10.07       10.61      2.94 o 
   9  13   7     2399.80     2464.36     25.53 o 
  -8  14   7      923.19      920.39     29.95 o 
  -6  14   7      693.27      642.65     15.19 o 
  -4  14   7      328.14      330.64      9.31 o 
  -2  14   7        8.04        1.86      2.74 o 
   0  14   7       20.60       28.09      3.83 o 
   2  14   7      336.06      309.84     12.00 o 
   4  14   7      425.86      414.11      9.41 o 
   6  14   7      349.86      311.11      9.65 o 
  -1  15   7       13.17        3.98      2.38 o 
 -24   0   8     3161.08     2539.92     36.94 o 
 -22   0   8     5658.79     5701.75     61.04 o 
 -20   0   8     6557.01     6596.26     75.14 o 
 -18   0   8     4419.84     4283.66     44.46 o 
 -16   0   8    12529.75    11228.36     88.68 o 
 -14   0   8     5915.74     6036.61     46.67 o 
 -12   0   8     1464.00     1506.00     48.52 o 
 -10   0   8     1349.12     1201.82     41.00 o 
  -8   0   8    32253.24    30973.45    264.24 o 
  -6   0   8    25287.92    25076.17    215.46 o 
  -4   0   8     8353.61     8554.84    100.59 o 
  -2   0   8      512.21      881.46     44.81 o 
   0   0   8    32285.21    31534.39    455.91 o 
   2   0   8    46788.05    49198.52   1213.61 o 
   4   0   8    15820.45    15268.71    175.52 o 
   6   0   8     3113.65     3215.18     74.00 o 
   8   0   8     5834.14     5706.23     73.16 o 
  10   0   8     3940.41     3825.29     36.80 o 
  12   0   8     1513.64     1535.12     25.57 o 
  14   0   8     2629.75     2733.41     35.65 o 
  16   0   8      962.86     1076.43     31.92 o 
  18   0   8     8731.55     8437.44     92.28 o 
  20   0   8     3764.00     3855.39     95.21 o 
 -23   1   8      119.32      118.03      6.43 o 
 -21   1   8      106.49      113.40      6.57 o 
 -19   1   8        7.83       18.53      3.35 o 
 -17   1   8        0.31       10.97      3.14 o 
 -15   1   8       87.85       79.96      4.92 o 
 -13   1   8      696.41      760.17     11.72 o 
 -11   1   8      217.96      246.87     12.39 o 
  -9   1   8      345.56      354.08     16.25 o 
  -7   1   8       98.32       98.10      9.35 o 
  -5   1   8     2108.44     2002.64     42.26 o 
  -3   1   8        6.62        5.40      4.83 o 
  -1   1   8      405.98      418.87     14.66 o 
   1   1   8     4781.94     5124.07     64.17 o 
   3   1   8       16.20       11.34      4.56 o 
   5   1   8       58.10       68.88      5.07 o 
   7   1   8       14.57       18.68      5.82 o 
   9   1   8       41.45       49.56      5.14 o 
  11   1   8      433.71      351.48      7.80 o 
  13   1   8      142.09      154.62      5.96 o 
  15   1   8       86.60      112.79      4.85 o 
  17   1   8      274.60      279.66     11.04 o 
  19   1   8      118.08      111.19      6.72 o 
  21   1   8      320.75      304.98     16.64 o 
 -24   2   8     8270.26     8089.94     51.59 o 
 -22   2   8     4641.14     4799.86     35.17 o 
 -20   2   8      935.60      991.71     16.23 o 
 -18   2   8        9.43        9.40      3.09 o 
 -16   2   8     4708.66     4796.26     34.26 o 
 -14   2   8    10384.70    10477.76     43.31 o 
 -12   2   8      161.96      152.46     11.74 o 
 -10   2   8     3146.43     3009.11     43.65 o 
  -8   2   8     3730.93     3268.39     41.15 o 
  -6   2   8    12053.26    10898.57    125.52 o 
  -4   2   8    15665.87    16321.12    124.10 o 
  -2   2   8        3.40       25.18      5.56 o 
   0   2   8    31743.31    31580.23    315.62 o 
   2   2   8    72539.09    73086.49    364.41 o 
   4   2   8    24428.78    25051.48    180.06 o 
   6   2   8      169.10      197.15      9.89 o 
   8   2   8     3675.64     3841.31     52.36 o 
  10   2   8    14817.78    15256.28     67.94 o 
  12   2   8     9049.07     8902.97     41.22 o 
  14   2   8      279.90      290.64      8.25 o 
  16   2   8     2086.46     2093.26     23.68 o 
  18   2   8     1390.04     1490.10     24.87 o 
  20   2   8     1532.65     1483.10     22.10 o 
 -23   3   8      248.20      279.82     11.51 o 
 -21   3   8       87.07       68.96      4.39 o 
 -19   3   8      742.56      691.08     13.71 o 
 -17   3   8       18.07       12.40      2.92 o 
 -15   3   8      377.23      404.24      9.56 o 
 -13   3   8      277.95      272.39      6.76 o 
 -11   3   8       18.42       40.21      6.67 o 
  -9   3   8      170.05      185.63     10.77 o 
  -7   3   8     1401.58     1586.64     29.06 o 
  -5   3   8        8.26        8.73      4.86 o 
  -3   3   8     1341.10     1641.96     28.10 o 
  -1   3   8     1994.74     2007.63     28.59 o 
   1   3   8      387.95      362.81     11.35 o 
   3   3   8      333.51      347.97     12.12 o 
   5   3   8      239.49      186.05      9.88 o 
   7   3   8        1.16       -3.35      5.65 o 
   9   3   8       15.94       34.19      2.78 o 
  11   3   8      915.19      959.83     11.87 o 
  13   3   8       15.27       19.60      3.16 o 
  15   3   8        8.30        7.91      2.98 o 
  17   3   8      102.00      100.63      5.87 o 
  19   3   8       48.70       44.97      4.41 o 
 -22   4   8     6956.60     6667.91     53.89 o 
 -20   4   8     1527.81     1585.83     22.25 o 
 -18   4   8      275.89      257.93      8.50 o 
 -16   4   8     8056.30     8251.28     61.19 o 
 -14   4   8    13171.50    13282.00     75.13 o 
 -12   4   8     5556.13     5776.64     31.20 o 
 -10   4   8     5586.21     5566.73     66.23 o 
  -8   4   8    21365.27    21086.02    145.65 o 
  -6   4   8    22801.89    21699.74    263.30 o 
  -4   4   8     5921.42     5367.85     51.15 o 
  -2   4   8    13124.43    13478.86    172.46 o 
   0   4   8    16932.25    15930.67    112.51 o 
   2   4   8     7300.17     6469.80     51.62 o 
   4   4   8    12563.32    12042.67     87.93 o 
   6   4   8     9542.79     9401.92     91.28 o 
   8   4   8    12911.42    12658.55     62.45 o 
  10   4   8    14181.37    14273.97     52.40 o 
  12   4   8     2964.94     3070.40     26.07 o 
  14   4   8       16.69       14.50      3.16 o 
  16   4   8     2095.56     2087.06     24.66 o 
  18   4   8     3078.07     3035.65     38.52 o 
  20   4   8      882.13      809.46     25.95 o 
 -23   5   8       54.13       50.20      3.91 o 
 -21   5   8      218.75      243.41      7.46 o 
 -19   5   8        3.91        1.69      2.97 o 
 -17   5   8        0.54        4.24      2.69 o 
 -15   5   8      127.20      112.51      5.35 o 
 -13   5   8     3885.15     3988.83     27.81 o 
 -11   5   8     1441.07     1481.47     16.68 o 
  -9   5   8     3909.24     4009.93     56.62 o 
  -7   5   8      424.14      417.76     14.24 o 
  -5   5   8        0.96        1.21      3.70 o 
  -3   5   8      111.68      119.29      6.87 o 
  -1   5   8       48.10       50.31      4.99 o 
   1   5   8      410.69      444.57     13.39 o 
   3   5   8      147.24      182.18     10.04 o 
   5   5   8      970.05      826.39     27.99 o 
   7   5   8       88.69       75.44      4.00 o 
   9   5   8      716.54      690.77     10.36 o 
  11   5   8     1612.67     1597.03     17.08 o 
  13   5   8     1000.57      838.63     16.03 o 
  15   5   8      258.72      226.67      8.61 o 
  17   5   8     1579.63     1504.38     21.68 o 
  19   5   8      691.93      649.54     23.94 o 
 -22   6   8     5886.94     5719.65     47.21 o 
 -20   6   8     1260.18     1264.95     17.27 o 
 -18   6   8      455.16      419.85     12.22 o 
 -16   6   8     4282.10     4261.84     36.02 o 
 -14   6   8     2835.62     2868.38     25.63 o 
 -12   6   8     1416.06     1485.87     17.95 o 
 -10   6   8      123.10      101.83      4.95 o 
  -8   6   8     8989.24     9222.01     56.15 o 
  -6   6   8    20707.91    20672.77    176.46 o 
  -4   6   8     2325.55     2234.00     34.39 o 
  -2   6   8     3419.15     3439.95     40.88 o 
   0   6   8    11187.35    10636.03     93.14 o 
   2   6   8    23936.07    24021.29    227.57 o 
   4   6   8    16145.31    16374.69     99.61 o 
   6   6   8     1529.44     1528.54     14.31 o 
   8   6   8     7487.39     7577.40     46.05 o 
  10   6   8    12672.77    12859.14     77.39 o 
  12   6   8     4171.20     4276.59     42.12 o 
  14   6   8       26.34       31.99      3.86 o 
  16   6   8     1063.14     1090.18     20.58 o 
  18   6   8     2354.46     2405.06     32.57 o 
 -21   7   8      688.11      738.46     17.74 o 
 -19   7   8       47.75       47.46      3.66 o 
 -17   7   8        7.46        8.92      3.17 o 
 -15   7   8      670.24      611.28     12.03 o 
 -13   7   8     1075.11     1102.99     16.59 o 
 -11   7   8      405.16      395.65     10.00 o 
  -9   7   8     1620.62     1755.02     20.05 o 
  -7   7   8      541.10      661.51     12.27 o 
  -5   7   8      430.07      403.68     11.58 o 
  -3   7   8       35.43       36.90      4.64 o 
  -1   7   8     1601.56     1603.61     22.37 o 
   1   7   8     2942.81     3050.74     26.63 o 
   3   7   8      177.71      185.02      5.66 o 
   5   7   8      361.43      423.24      7.94 o 
   7   7   8      177.88      153.71      5.85 o 
   9   7   8      154.76      161.49      6.94 o 
  11   7   8     1216.18     1155.04     18.15 o 
  13   7   8      927.47      860.11     19.67 o 
  15   7   8      208.61      221.59     10.13 o 
  17   7   8      338.07      319.06     12.44 o 
 -20   8   8     1442.78     1353.96     26.21 o 
 -18   8   8       53.01       49.81      4.29 o 
 -16   8   8     4150.68     4290.81     38.12 o 
 -14   8   8    11247.84    11497.15     58.62 o 
 -12   8   8     1297.25     1275.09     17.66 o 
 -10   8   8     1505.46     1614.78     20.33 o 
  -8   8   8     9173.41     9347.67     46.60 o 
  -6   8   8     9990.97     9950.31     49.75 o 
  -4   8   8     1207.61     1152.07     16.49 o 
  -2   8   8      188.01      156.68      8.41 o 
   0   8   8    14136.27    14445.93     52.91 o 
   2   8   8    21289.76    21502.41     78.80 o 
   4   8   8     2845.67     2886.45     22.72 o 
   6   8   8     1173.75     1103.93     16.27 o 
   8   8   8      207.61      239.66      7.77 o 
  10   8   8     5162.62     5249.58     41.96 o 
  12   8   8     5250.13     5298.37     50.34 o 
  14   8   8      457.83      440.17     13.76 o 
  16   8   8     1454.52     1485.03     26.18 o 
 -19   9   8       17.57       17.30      2.53 o 
 -17   9   8      186.08      179.77      7.81 o 
 -15   9   8      764.77      816.20     21.81 o 
 -13   9   8        1.54        6.18      3.04 o 
 -11   9   8      136.19      136.08      5.92 o 
  -9   9   8      842.93      868.14     14.59 o 
  -7   9   8     1597.91     1605.10     19.80 o 
  -5   9   8     2815.67     2805.11     28.64 o 
  -3   9   8      317.05      320.59     10.13 o 
  -1   9   8      903.52      852.02     19.04 o 
   1   9   8     1385.67     1491.15     21.13 o 
   3   9   8      162.82      174.26      6.40 o 
   5   9   8        6.97       13.35      3.37 o 
   7   9   8       63.12       71.37      4.64 o 
   9   9   8      435.88      402.32     12.78 o 
  11   9   8      871.68      801.01     15.33 o 
  13   9   8      616.38      630.49     21.89 o 
  15   9   8       29.69       29.93      3.98 o 
 -18  10   8       15.56        2.82      2.60 o 
 -16  10   8     3184.92     3291.68     41.42 o 
 -14  10   8     4074.32     4028.78     34.87 o 
 -12  10   8     1306.69     1219.77     18.95 o 
 -10  10   8      242.01      246.29      7.52 o 
  -8  10   8     5880.80     5957.21     40.95 o 
  -6  10   8     6749.59     7134.82     47.44 o 
  -4  10   8      684.18      781.58     15.04 o 
  -2  10   8     1067.58     1056.51     19.52 o 
   0  10   8     5844.35     5811.89     50.74 o 
   2  10   8     6033.29     6077.18     42.50 o 
   4  10   8     8677.29     9043.42     53.18 o 
   6  10   8      739.94      716.38     12.62 o 
   8  10   8     3965.40     4096.73     31.35 o 
  10  10   8     5528.49     5502.83     37.42 o 
  12  10   8     1984.13     2035.01     31.14 o 
  14  10   8      852.11      831.80     33.15 o 
 -15  11   8      692.44      719.97     16.02 o 
 -13  11   8      685.72      705.57     16.33 o 
 -11  11   8        0.69        3.62      3.07 o 
  -9  11   8       37.54       37.41      3.64 o 
  -7  11   8     3323.15     3343.17     28.03 o 
  -5  11   8     2185.07     2147.89     23.93 o 
  -3  11   8      348.65      336.25     11.12 o 
  -1  11   8     1433.15     1377.95     21.95 o 
   1  11   8       67.34       95.32      6.46 o 
   3  11   8      621.26      614.42     13.69 o 
   5  11   8      122.52      106.86      6.14 o 
   7  11   8      355.43      357.88     13.05 o 
   9  11   8      619.84      633.56     13.49 o 
  11  11   8      429.46      422.87     11.59 o 
  13  11   8        1.36       -0.38      3.88 o 
 -14  12   8     5477.21     5509.73     61.11 o 
 -12  12   8      916.79      879.94     15.07 o 
 -10  12   8     1297.08     1319.05     17.46 o 
  -8  12   8     1966.77     1972.25     22.84 o 
  -6  12   8     4971.47     4966.67     40.95 o 
  -4  12   8     1688.91     1804.84     22.70 o 
  -2  12   8     3094.19     3072.84     31.85 o 
   0  12   8     3962.03     3949.24     35.27 o 
   2  12   8     4008.09     4047.61     36.22 o 
   4  12   8     3009.63     3039.66     27.99 o 
   6  12   8      250.08      248.36      7.82 o 
   8  12   8     1900.22     1909.89     22.12 o 
  10  12   8     4047.89     4065.79     31.95 o 
 -11  13   8      159.59      158.89      5.76 o 
  -9  13   8      602.19      538.63     16.38 o 
  -7  13   8      407.40      406.18     10.35 o 
  -5  13   8      214.43      220.15      9.27 o 
  -3  13   8      444.07      413.91     12.84 o 
  -1  13   8       20.35       29.22      3.75 o 
   1  13   8     1557.84     1473.16     17.43 o 
   3  13   8     1001.92     1022.49     16.77 o 
   5  13   8      469.86      461.66     13.06 o 
   7  13   8      184.78      204.46      7.04 o 
  -8  14   8     2988.52     2932.68     36.02 o 
  -6  14   8     2615.47     2428.13     27.92 o 
  -4  14   8      980.91      961.20     20.67 o 
  -2  14   8      332.61      288.08      9.73 o 
   0  14   8     3126.01     3095.32     44.56 o 
   2  14   8     2835.72     2848.17     27.86 o 
   4  14   8      908.87      808.08     21.32 o 
 -23   1   9     6072.57     5907.09     39.60 o 
 -21   1   9     2047.64     2006.57     24.27 o 
 -19   1   9      307.68      299.90      8.89 o 
 -17   1   9     5436.48     5116.08     46.19 o 
 -15   1   9     3640.02     3780.73     29.52 o 
 -13   1   9       73.19      101.31      4.77 o 
 -11   1   9      391.43      336.73     19.91 o 
  -9   1   9     5990.03     5392.75     72.28 o 
  -7   1   9    24069.74    24106.85    309.96 o 
  -5   1   9    12516.01    13189.01    131.68 o 
  -3   1   9      411.44      548.86     20.86 o 
  -1   1   9    40497.64    41593.39    406.72 o 
   1   1   9    64314.95    66592.97    486.68 o 
   3   1   9    13600.89    13287.21    136.25 o 
   5   1   9      666.49      749.30     17.11 o 
   7   1   9     3742.01     3623.53     46.68 o 
   9   1   9     4987.37     4874.97     27.46 o 
  11   1   9     4160.10     4205.50     30.89 o 
  13   1   9      939.51      979.60     14.88 o 
  15   1   9      980.54     1000.86     15.70 o 
  17   1   9     5531.09     5530.54     43.79 o 
  19   1   9     3554.81     3562.45     43.12 o 
 -24   2   9      846.06      835.86     26.78 o 
 -22   2   9       36.99       55.22      4.27 o 
 -20   2   9      115.38      131.54      7.04 o 
 -18   2   9       24.78       11.88      2.91 o 
 -16   2   9       14.70       15.34      3.03 o 
 -14   2   9      667.81      681.48     10.81 o 
 -12   2   9      469.04      495.64      8.92 o 
 -10   2   9       14.24       27.78      7.27 o 
  -8   2   9      265.89      254.87     12.80 o 
  -6   2   9      578.89      617.69     22.24 o 
  -4   2   9      469.89      359.83     14.89 o 
  -2   2   9      247.08      239.39     14.45 o 
   0   2   9       49.72       28.29      5.40 o 
   2   2   9     2193.47     2216.43     26.31 o 
   4   2   9       23.24       34.04      5.43 o 
   6   2   9      710.01      728.02     24.16 o 
   8   2   9        1.66       -2.24      3.07 o 
  10   2   9     2185.36     2013.45     17.99 o 
  12   2   9      227.57      202.49      6.99 o 
  14   2   9      353.02      336.93      9.05 o 
  16   2   9        7.30        9.35      3.08 o 
  18   2   9       44.83       52.79      5.55 o 
  20   2   9      339.59      374.16     18.11 o 
 -23   3   9     7501.45     7161.90     64.48 o 
 -21   3   9     1368.52     1341.91     18.87 o 
 -19   3   9      223.76      199.53      7.78 o 
 -17   3   9     1598.41     1715.37     19.62 o 
 -15   3   9     6470.10     6920.60     39.55 o 
 -13   3   9     2739.32     2622.67     22.48 o 
 -11   3   9     1473.95     1453.20     16.31 o 
  -9   3   9    10605.59    10328.85     84.92 o 
  -7   3   9    12762.89    12413.31     85.44 o 
  -5   3   9     9809.79     9618.87     64.45 o 
  -3   3   9     1699.33     1560.36     29.98 o 
  -1   3   9    21020.87    21448.72    175.46 o 
   1   3   9    37179.59    36528.90    193.13 o 
   3   3   9    16712.58    16436.09    154.41 o 
   5   3   9     1012.96      899.90     23.82 o 
   7   3   9     6499.49     6722.03     37.90 o 
   9   3   9    13230.96    13213.84     44.50 o 
  11   3   9     4473.39     4632.27     27.87 o 
  13   3   9        1.65        9.38      3.85 o 
  15   3   9     1347.58     1306.37     17.61 o 
  17   3   9     2286.52     2286.83     32.51 o 
  19   3   9     2214.39     2297.07     29.77 o 
 -22   4   9      295.14      259.64     12.24 o 
 -20   4   9       20.59       14.49      2.96 o 
 -18   4   9      458.66      438.08     10.68 o 
 -16   4   9      361.72      361.33      8.46 o 
 -14   4   9       37.58       54.14      4.23 o 
 -12   4   9      337.79      353.24      8.17 o 
 -10   4   9       36.98       24.71      3.10 o 
  -8   4   9     1369.93     1373.96     29.92 o 
  -6   4   9      321.69      321.96     12.06 o 
  -4   4   9      491.71      570.77     15.66 o 
  -2   4   9      438.30      477.41     14.27 o 
   0   4   9      606.47      522.13     15.77 o 
   2   4   9      549.93      539.67     17.37 o 
   4   4   9     4053.86     3893.28     56.44 o 
   6   4   9      171.89      188.28      6.06 o 
   8   4   9     3687.77     3405.93     23.15 o 
  10   4   9     1156.24     1198.51     14.17 o 
  12   4   9       57.10       65.05      4.13 o 
  14   4   9      172.77      166.00      7.10 o 
  16   4   9      125.30      114.92      5.81 o 
  18   4   9        0.37        4.09      7.08 o 
 -21   5   9     3094.46     3021.64     25.84 o 
 -19   5   9       44.27       36.81      3.51 o 
 -17   5   9     4504.84     4440.80     30.58 o 
 -15   5   9     5374.81     5438.39     36.50 o 
 -13   5   9     3038.63     3263.89     27.11 o 
 -11   5   9     2358.81     2520.35     22.14 o 
  -9   5   9    22691.85    23407.78     90.04 o 
  -7   5   9     9916.44     9654.90     74.34 o 
  -5   5   9     6926.42     6942.79     61.99 o 
  -3   5   9      362.53      390.77     14.13 o 
  -1   5   9    12866.29    12423.93     89.09 o 
   1   5   9    16417.46    15032.39     95.80 o 
   3   5   9    10112.78     9989.60     82.89 o 
   5   5   9     6181.53     6356.73     31.78 o 
   7   5   9     4926.22     4883.88     30.03 o 
   9   5   9    15094.68    15283.37     62.39 o 
  11   5   9     2271.08     2384.90     22.39 o 
  13   5   9       14.71       31.64      5.85 o 
  15   5   9     1707.19     1731.35     21.26 o 
  17   5   9     4401.72     4311.25     31.45 o 
 -22   6   9       33.25       29.51      3.48 o 
 -20   6   9      281.28      267.39      8.20 o 
 -18   6   9      181.47      195.41      7.23 o 
 -16   6   9     3032.28     2925.58     25.68 o 
 -14   6   9     4262.41     4262.04     32.68 o 
 -12   6   9       13.48       12.78      2.79 o 
 -10   6   9     9084.34     9063.51     44.06 o 
  -8   6   9     1384.77     1466.04     17.69 o 
  -6   6   9     1170.42     1227.82     17.20 o 
  -4   6   9      145.29      134.95      7.18 o 
  -2   6   9     2291.97     2245.20     33.60 o 
   0   6   9      150.59       94.27      6.65 o 
   2   6   9      540.91      483.90      8.44 o 
   4   6   9      765.29      776.38     10.79 o 
   6   6   9     1137.52     1171.93     15.32 o 
   8   6   9        2.06        0.65      2.94 o 
  10   6   9     1069.01      976.78     16.04 o 
  12   6   9      837.87      749.78     13.55 o 
  14   6   9      722.07      720.13     16.75 o 
  16   6   9     1675.85     1534.94     25.50 o 
  18   6   9      620.73      610.43     22.97 o 
 -21   7   9     1371.12     1288.78     50.29 o 
 -19   7   9      145.69      146.34      5.49 o 
 -17   7   9     3309.96     3390.50     28.43 o 
 -15   7   9     4280.86     4295.88     32.83 o 
 -13   7   9      442.03      476.01     11.52 o 
 -11   7   9      173.84      162.63      6.59 o 
  -9   7   9     3705.05     3876.84     34.15 o 
  -7   7   9    17698.58    17082.62    105.13 o 
  -5   7   9     1974.66     1831.87     20.23 o 
  -3   7   9     1564.32     1456.07     17.26 o 
  -1   7   9     3150.49     3230.93     25.32 o 
   1   7   9    24319.06    25298.53    116.87 o 
   3   7   9    23875.18    23997.84     96.59 o 
   5   7   9     2428.11     2449.43     21.01 o 
   7   7   9     5451.63     5480.78     38.23 o 
   9   7   9     2468.46     2477.63     26.79 o 
  11   7   9     5217.22     5210.12     48.80 o 
  13   7   9      240.49      240.02     10.60 o 
  15   7   9     1267.06     1236.81     23.21 o 
  17   7   9     2166.68     2166.44     37.50 o 
 -20   8   9       13.18        8.28      2.86 o 
 -18   8   9      121.14      127.73      6.54 o 
 -16   8   9      895.28      885.80     18.15 o 
 -14   8   9      308.77      297.36      8.68 o 
 -12   8   9       34.88       31.25      3.54 o 
 -10   8   9        1.07        5.21      3.17 o 
  -8   8   9       32.69       38.91      3.83 o 
  -6   8   9      613.25      727.60     14.10 o 
  -4   8   9      301.58      331.38      9.63 o 
  -2   8   9       23.06       61.75      5.26 o 
   0   8   9      493.37      521.89     10.49 o 
   2   8   9     2695.19     2800.33     24.78 o 
   4   8   9      222.94      245.39      6.96 o 
   6   8   9      860.22      847.98     13.67 o 
   8   8   9     1019.42      947.75     15.56 o 
  10   8   9      151.79      136.67      6.25 o 
  12   8   9      547.87      596.81     12.19 o 
  14   8   9        2.86        3.95      3.04 o 
  16   8   9      560.45      541.38     19.58 o 
 -19   9   9       20.96       24.18      2.97 o 
 -17   9   9     3357.32     3427.44     30.48 o 
 -15   9   9     4302.83     4266.11     38.96 o 
 -13   9   9     1805.51     1757.62     21.16 o 
 -11   9   9     2148.46     2153.33     23.16 o 
  -9   9   9    11029.16    11150.05     71.92 o 
  -7   9   9     7955.01     8234.88     50.12 o 
  -5   9   9      899.59      866.19     16.13 o 
  -3   9   9      361.76      373.65     11.59 o 
  -1   9   9     4344.92     4380.86     38.80 o 
   1   9   9    10521.90    10854.49     68.96 o 
   3   9   9     6342.89     6483.70     37.74 o 
   5   9   9      165.35      186.82      6.91 o 
   7   9   9      578.70      610.89     12.36 o 
   9   9   9     3329.64     3282.30     34.08 o 
  11   9   9     4658.88     4736.62     35.64 o 
  13   9   9      283.42      309.96     13.98 o 
  15   9   9     2747.17     2713.66     47.44 o 
 -16  10   9      787.17      812.62     17.33 o 
 -14  10   9      711.69      714.10     13.60 o 
 -12  10   9        2.68        3.78      3.21 o 
 -10  10   9       43.13       44.80      3.91 o 
  -8  10   9     2300.36     2199.12     24.77 o 
  -6  10   9     3731.09     3710.87     58.01 o 
  -4  10   9       12.49       15.84      3.28 o 
  -2  10   9     1003.39      876.39     17.83 o 
   0  10   9       40.01       52.93      4.35 o 
   2  10   9       11.98       14.26      3.44 o 
   4  10   9      487.95      476.15     11.30 o 
   6  10   9       20.87       13.53      2.97 o 
   8  10   9      189.33      140.60      6.64 o 
  10  10   9      770.27      737.90     12.42 o 
  12  10   9       43.10       51.11      4.45 o 
 -15  11   9     3710.03     3699.32     56.61 o 
 -13  11   9     1289.00     1241.42     20.56 o 
 -11  11   9      440.74      437.15     11.86 o 
  -9  11   9     4242.31     4136.72     30.54 o 
  -7  11   9     4850.84     4944.12     34.66 o 
  -5  11   9     1393.75     1533.41     23.01 o 
  -3  11   9     1168.65     1255.57     20.28 o 
  -1  11   9     5149.16     5453.26     39.39 o 
   1  11   9     4315.67     4412.22     34.73 o 
   3  11   9     3716.36     3814.14     34.17 o 
   5  11   9     1419.97     1462.60     23.07 o 
   7  11   9     2047.43     2089.81     26.81 o 
   9  11   9     6329.03     6465.18     58.14 o 
  11  11   9     2157.32     2185.88     38.69 o 
 -14  12   9      659.58      677.77     26.14 o 
 -12  12   9      905.51      820.43     22.53 o 
 -10  12   9       10.60       12.04      2.46 o 
  -8  12   9     1024.18     1059.03     17.06 o 
  -6  12   9      450.59      516.57     11.40 o 
  -4  12   9        4.15        6.69      2.55 o 
  -2  12   9       51.12       40.93      4.02 o 
   0  12   9      975.14      964.38     17.27 o 
   2  12   9     1760.35     1766.72     22.89 o 
   4  12   9      350.95      353.89      9.16 o 
   6  12   9      367.94      356.87      8.98 o 
   8  12   9      627.10      579.46     12.45 o 
  10  12   9     1306.95     1294.05     23.44 o 
 -11  13   9      489.48      467.24     20.19 o 
  -9  13   9     5511.53     5458.18     45.71 o 
  -7  13   9     3231.22     3117.00     32.89 o 
  -5  13   9     1284.84     1253.72     24.42 o 
  -3  13   9       99.20       89.70      4.50 o 
  -1  13   9     1520.33     1566.67     27.25 o 
   1  13   9     2602.12     2599.32     43.76 o 
   3  13   9     1420.26     1369.77     15.73 o 
   5  13   9     1441.66     1439.52     23.83 o 
   7  13   9      302.14      259.68     10.65 o 
  -6  14   9      644.62      646.06     22.62 o 
  -4  14   9       38.49       45.21      3.61 o 
  -2  14   9       53.80       69.19      4.53 o 
   0  14   9      552.02      481.59     10.58 o 
 -22   0  10     2084.82     2015.99     37.37 o 
 -20   0  10      564.35      518.96     16.82 o 
 -18   0  10     6327.76     6075.69     57.54 o 
 -16   0  10     7104.87     7142.17     57.26 o 
 -14   0  10     1364.61     1616.49     30.35 o 
 -12   0  10      906.96      866.33     17.87 o 
 -10   0  10     3892.95     3779.21     74.29 o 
  -8   0  10    35705.93    35357.04    355.37 o 
  -6   0  10    26259.85    25845.13    294.60 o 
  -4   0  10      120.53      218.29     17.43 o 
  -2   0  10    25252.39    27048.84    182.57 o 
   0   0  10    27123.50    28769.15    188.22 o 
   2   0  10    11638.95    11419.98    205.33 o 
   4   0  10       67.81      104.27     12.32 o 
   6   0  10     6250.10     5906.14     64.26 o 
   8   0  10     1227.16     1250.42     19.85 o 
  10   0  10     1981.65     1909.88     32.21 o 
  12   0  10     1634.06     1682.31     24.97 o 
  14   0  10      561.20      531.75     18.60 o 
  16   0  10    12814.83    13124.20     96.99 o 
  18   0  10     5874.81     5608.09    121.46 o 
 -23   1  10      135.40      134.24      5.84 o 
 -21   1  10        9.82        7.79      3.20 o 
 -19   1  10      381.17      310.28      8.92 o 
 -17   1  10       21.40       16.19      3.05 o 
 -15   1  10      430.56      385.58      9.68 o 
 -13   1  10      663.45      634.39     11.69 o 
 -11   1  10       43.43       74.16      4.10 o 
  -9   1  10      936.94      992.99     36.82 o 
  -7   1  10      207.67      185.32     19.52 o 
  -5   1  10     1368.55     1368.92     47.17 o 
  -3   1  10      835.69      843.41     24.93 o 
  -1   1  10     1327.42     1401.76     29.55 o 
   1   1  10       78.34       65.25      8.95 o 
   3   1  10      414.13      440.49     17.98 o 
   5   1  10      234.62      290.38     13.73 o 
   7   1  10      748.82      774.62     11.88 o 
   9   1  10      418.85      415.33      9.72 o 
  11   1  10       27.03       22.55      3.57 o 
  13   1  10       86.06       69.19      3.91 o 
  15   1  10       24.38       20.11      3.82 o 
  17   1  10      272.98      255.16      9.99 o 
  19   1  10      105.06       93.79      8.75 o 
 -22   2  10      327.75      294.99      8.32 o 
 -20   2  10      378.72      412.97     10.45 o 
 -18   2  10     1201.32     1328.05     19.71 o 
 -16   2  10     7057.93     7482.91     45.64 o 
 -14   2  10     4903.78     4844.34     33.49 o 
 -12   2  10      371.07      434.48     10.62 o 
 -10   2  10     3103.05     2998.33     27.61 o 
  -8   2  10    12539.83    12072.68    148.85 o 
  -6   2  10    16001.73    15912.21    175.85 o 
  -4   2  10      121.89      182.69     12.40 o 
  -2   2  10    18598.45    19127.15    240.84 o 
   0   2  10    26780.35    27026.09    289.40 o 
   2   2  10     9421.67     9511.49     98.46 o 
   4   2  10      185.44      222.51     10.55 o 
   6   2  10     3470.65     3695.74     29.17 o 
   8   2  10     5477.36     5676.31     31.08 o 
  10   2  10     7285.98     7476.52     39.29 o 
  12   2  10     1018.29      929.91     14.42 o 
  14   2  10     1412.01     1444.43     16.98 o 
  16   2  10     6131.65     6479.38     45.53 o 
  18   2  10     4481.37     4544.63     43.54 o 
 -23   3  10      177.20      149.88      6.24 o 
 -21   3  10       81.06       44.21      3.64 o 
 -19   3  10      218.56      184.91      7.54 o 
 -17   3  10      101.88       91.33      4.86 o 
 -15   3  10      580.48      662.48     11.94 o 
 -13   3  10       54.52       64.27      4.20 o 
 -11   3  10       92.09       85.28      4.57 o 
  -9   3  10      989.32      923.06     13.82 o 
  -7   3  10      881.71      942.99     24.68 o 
  -5   3  10     1395.21     1322.66     25.46 o 
  -3   3  10      561.98      524.18     14.12 o 
  -1   3  10     1118.78     1129.86     20.97 o 
   1   3  10       16.07       24.29      4.67 o 
   3   3  10     2203.72     1975.35     35.39 o 
   5   3  10      131.74      110.91      5.11 o 
   7   3  10     2241.59     2246.27     19.39 o 
   9   3  10      796.75      870.55     12.09 o 
  11   3  10      389.62      384.68      8.73 o 
  13   3  10      553.34      536.85     11.06 o 
  15   3  10       21.78       11.46      3.37 o 
  17   3  10      511.99      513.21     14.34 o 
 -22   4  10     3830.42     3819.45     54.38 o 
 -20   4  10      139.89       95.74      5.48 o 
 -18   4  10     2748.50     2838.17     24.45 o 
 -16   4  10     2713.09     2784.06     23.76 o 
 -14   4  10     3600.85     3525.14     28.34 o 
 -12   4  10      797.01      786.58     12.55 o 
 -10   4  10    26367.69    26908.86     70.10 o 
  -8   4  10    29843.11    30869.00    219.72 o 
  -6   4  10     7624.25     7393.43     59.60 o 
  -4   4  10      637.24      689.18     18.20 o 
  -2   4  10    14842.58    14772.49    106.52 o 
   0   4  10    11146.25    10526.23    118.52 o 
   2   4  10     3936.72     3942.58     51.96 o 
   4   4  10     5848.80     6202.47     31.91 o 
   6   4  10      265.08      290.35      7.14 o 
   8   4  10    20452.40    20387.41     87.09 o 
  10   4  10     3629.12     3564.18     24.27 o 
  12   4  10      595.54      614.86     11.45 o 
  14   4  10     3145.98     3174.11     29.67 o 
  16   4  10     3524.90     3491.21     24.98 o 
  18   4  10     4049.01     3981.97     63.69 o 
 -21   5  10      483.90      457.55      9.48 o 
 -19   5  10        0.16        3.76      2.57 o 
 -17   5  10     1425.91     1386.07     16.70 o 
 -15   5  10      276.56      319.34      8.54 o 
 -13   5  10      448.10      413.73      9.01 o 
 -11   5  10     2898.72     3044.83     24.69 o 
  -9   5  10     2065.02     2159.14     19.62 o 
  -7   5  10      141.29      177.50      6.91 o 
  -5   5  10      332.45      369.38     10.26 o 
  -3   5  10      190.41      220.05     12.01 o 
  -1   5  10     2039.59     1983.91     31.39 o 
   1   5  10      269.28      271.73      7.65 o 
   3   5  10     3261.82     3380.69     23.03 o 
   5   5  10     2062.52     2016.02     21.75 o 
   7   5  10      639.20      574.49     11.27 o 
   9   5  10     1398.86     1408.49     15.46 o 
  11   5  10        1.74        6.99      2.62 o 
  13   5  10      368.74      324.43      9.17 o 
  15   5  10      373.85      337.02      8.73 o 
  17   5  10      329.43      334.34     14.10 o 
 -20   6  10      218.58      211.72      7.45 o 
 -18   6  10     3290.11     3368.37     27.13 o 
 -16   6  10     4420.72     4298.76     32.01 o 
 -14   6  10      340.96      387.36      9.80 o 
 -12   6  10       72.94       70.99      4.44 o 
 -10   6  10     3988.28     4262.34     33.70 o 
  -8   6  10    12390.84    12281.86     52.88 o 
  -6   6  10     7462.05     7188.08     42.78 o 
  -4   6  10       84.18       62.89      6.25 o 
  -2   6  10     8196.08     8299.74     71.83 o 
   0   6  10     9847.99     9875.07     52.79 o 
   2   6  10     9047.74     9311.04     40.90 o 
   4   6  10     1881.04     1920.30     18.16 o 
   6   6  10     2653.55     2811.84     26.86 o 
   8   6  10     9268.69     9385.80     43.44 o 
  10   6  10     3675.04     3650.32     32.54 o 
  12   6  10       45.88       50.02      4.82 o 
  14   6  10     2170.04     2276.44     26.89 o 
  16   6  10     2756.23     2701.66     48.87 o 
 -19   7  10       19.03        9.81      2.73 o 
 -17   7  10      523.62      561.35     10.32 o 
 -15   7  10     1474.34     1516.16     18.86 o 
 -13   7  10      144.15      144.58      6.09 o 
 -11   7  10      806.03      758.45     13.58 o 
  -9   7  10     1485.98     1557.52     21.84 o 
  -7   7  10       45.78       70.58      4.96 o 
  -5   7  10       39.95       43.40      4.51 o 
  -3   7  10       33.07       60.97      4.44 o 
  -1   7  10       30.69       37.37      3.68 o 
   1   7  10     3340.14     3220.75     24.91 o 
   3   7  10      698.26      733.27     12.12 o 
   5   7  10      163.18      174.61      6.29 o 
   7   7  10     1576.50     1626.49     20.66 o 
   9   7  10      306.12      313.42      9.05 o 
  11   7  10       73.51       80.32      5.30 o 
  13   7  10       54.13       50.65      4.73 o 
  15   7  10      517.23      480.21     18.83 o 
 -18   8  10     1505.59     1530.21     21.46 o 
 -16   8  10     6850.89     6809.81     48.09 o 
 -14   8  10     1402.39     1410.75     17.89 o 
 -12   8  10     3767.50     3663.75     30.17 o 
 -10   8  10     4919.41     5062.43     36.68 o 
  -8   8  10     8639.09     8840.39     47.52 o 
  -6   8  10     4239.09     4046.21     31.61 o 
  -4   8  10     1158.57     1123.16     15.63 o 
  -2   8  10     2222.53     2122.23     22.77 o 
   0   8  10    22337.74    23323.52     74.46 o 
   2   8  10    12750.77    12942.32     55.95 o 
   4   8  10      505.71      538.84     11.01 o 
   6   8  10     3784.24     3860.83     33.21 o 
   8   8  10      445.99      477.59     11.46 o 
  10   8  10     2972.10     2914.38     36.04 o 
  12   8  10      443.25      449.34     15.08 o 
  14   8  10     2862.42     2788.60     29.97 o 
 -17   9  10      827.78      856.49     18.30 o 
 -15   9  10      202.26      222.48      8.44 o 
 -13   9  10      168.23      176.62      6.79 o 
 -11   9  10      427.05      445.95     10.43 o 
  -9   9  10      114.18       99.08      5.89 o 
  -7   9  10      620.61      644.74     13.22 o 
  -5   9  10     1272.45     1292.67     19.97 o 
  -3   9  10      177.39      176.69      7.71 o 
  -1   9  10     1665.86     1736.29     19.17 o 
   1   9  10        2.58       11.86      3.46 o 
   3   9  10      591.17      583.73     12.44 o 
   5   9  10      274.79      277.13      8.85 o 
   7   9  10      392.86      387.93     10.68 o 
   9   9  10      793.17      777.15     14.00 o 
  11   9  10      159.31      185.35      7.02 o 
  13   9  10       96.27       83.63      5.42 o 
 -16  10  10     3431.75     3430.47     42.18 o 
 -14  10  10      394.75      381.22     10.12 o 
 -12  10  10     1486.19     1389.79     17.02 o 
 -10  10  10     5411.61     5203.09     33.10 o 
  -8  10  10     4119.13     4173.21     33.20 o 
  -6  10  10      976.99     1144.45     17.94 o 
  -4  10  10      254.99      228.72      7.54 o 
  -2  10  10     1335.89     1427.14     19.69 o 
   0  10  10     7367.29     7337.39     52.97 o 
   2  10  10     5593.86     5662.22     38.24 o 
   4  10  10     1344.78     1339.03     19.18 o 
   6  10  10      969.66      972.01     16.66 o 
   8  10  10     3865.94     3879.33     28.94 o 
  10  10  10     2479.21     2631.58     33.48 o 
  12  10  10       18.23       18.70      2.87 o 
 -15  11  10      438.62      433.59     10.01 o 
 -13  11  10      177.33      170.14      7.49 o 
 -11  11  10        6.62        4.94      2.58 o 
  -9  11  10     2085.84     2120.10     22.20 o 
  -7  11  10     2789.63     2824.58     27.19 o 
  -5  11  10      153.89      155.67      6.29 o 
  -3  11  10      184.01      163.67      7.06 o 
  -1  11  10      817.89      864.49     15.41 o 
   1  11  10      823.50      848.72     17.10 o 
   3  11  10      277.14      300.67      9.31 o 
   5  11  10       58.31       51.30      4.39 o 
   7  11  10      225.97      237.33      8.02 o 
   9  11  10     1387.56     1424.42     19.35 o 
 -12  12  10      409.04      334.37     10.49 o 
 -10  12  10     4161.91     4074.36     31.39 o 
  -8  12  10     3344.95     3264.49     35.44 o 
  -6  12  10     2425.78     2354.10     22.48 o 
  -4  12  10        4.62        4.77      2.39 o 
  -2  12  10     1794.81     1921.43     23.20 o 
   0  12  10     5004.90     4981.06     38.01 o 
   2  12  10     2912.57     2830.09     28.84 o 
   4  12  10      736.93      742.66     14.66 o 
   6  12  10      256.67      230.47      8.00 o 
   8  12  10     6586.18     6777.29    130.16 o 
  -9  13  10     1230.84     1232.36     35.60 o 
  -7  13  10      179.22      194.63      9.16 o 
  -5  13  10       85.99       87.90      4.80 o 
  -3  13  10       19.85       23.17      2.50 o 
  -1  13  10      833.22      812.06     15.85 o 
   1  13  10      625.40      551.22     12.56 o 
   3  13  10       69.68       81.02      5.25 o 
   5  13  10       39.67       24.25      3.14 o 
 -23   1  11       98.07       80.58      4.64 o 
 -21   1  11       51.04       56.29      3.93 o 
 -19   1  11     1877.34     1914.03     21.81 o 
 -17   1  11     7404.88     7506.08     41.82 o 
 -15   1  11     6471.06     6647.24     41.57 o 
 -13   1  11      550.86      548.95     11.73 o 
 -11   1  11    10175.99    10151.55     43.16 o 
  -9   1  11    20489.52    20638.27     89.85 o 
  -7   1  11    21592.32    21452.52    235.06 o 
  -5   1  11     1048.62     1015.39     27.74 o 
  -3   1  11     9884.54     9725.27    141.25 o 
  -1   1  11    13725.69    13548.88    274.58 o 
   1   1  11     6766.42     6306.31     71.68 o 
   3   1  11      817.83      807.01     17.29 o 
   5   1  11     4792.62     5022.35     34.46 o 
   7   1  11     2019.89     2116.09     21.42 o 
   9   1  11     2363.33     2457.97     23.43 o 
  11   1  11     1913.29     1942.57     19.57 o 
  13   1  11     1254.73     1236.52     23.85 o 
  15   1  11    12159.42    12386.87     69.34 o 
  17   1  11     6132.06     6281.29     53.37 o 
 -22   2  11       26.89       14.72      3.07 o 
 -20   2  11      305.65      280.93      8.24 o 
 -18   2  11      102.23      104.97      5.99 o 
 -16   2  11      730.04      737.51     14.41 o 
 -14   2  11      100.25      100.47      5.40 o 
 -12   2  11      277.33      304.65      7.66 o 
 -10   2  11       97.82      106.93      5.15 o 
  -8   2  11     1324.31     1440.90     18.69 o 
  -6   2  11      431.65      446.40     20.67 o 
  -4   2  11      151.89      149.88     10.52 o 
  -2   2  11       13.72       18.55      5.44 o 
   0   2  11      243.49      202.55     11.51 o 
   2   2  11     2334.42     2365.24     34.60 o 
   4   2  11        2.38        6.58      3.09 o 
   6   2  11      799.48      774.37     11.86 o 
   8   2  11       59.81       75.69      4.13 o 
  10   2  11       53.73       51.63      3.39 o 
  12   2  11      454.93      416.11      9.40 o 
  14   2  11      205.07      197.62      8.40 o 
  16   2  11       99.66       96.29      8.87 o 
  18   2  11       41.63       33.54      4.82 o 
 -21   3  11      463.01      442.97      9.65 o 
 -19   3  11     4106.10     4124.18     33.52 o 
 -17   3  11     3580.81     3713.02     29.57 o 
 -15   3  11     3152.61     3133.64     26.63 o 
 -13   3  11     2276.19     2210.35     21.38 o 
 -11   3  11    10754.78    10715.53     47.37 o 
  -9   3  11    38870.87    39400.98    155.70 o 
  -7   3  11     9343.99     9350.44     63.26 o 
  -5   3  11       55.87       94.68      6.44 o 
  -3   3  11     2692.39     2882.72     37.47 o 
  -1   3  11     9434.22     9349.43     64.84 o 
   1   3  11     8240.26     8518.82     76.64 o 
   3   3  11      315.35      343.31      7.84 o 
   5   3  11      800.17      926.12     12.42 o 
   7   3  11     9523.06     9508.45     49.57 o 
   9   3  11     5309.11     5325.01     30.39 o 
  11   3  11       24.44       26.62      3.10 o 
  13   3  11     2651.33     2804.52     23.72 o 
  15   3  11     6105.34     6139.98     46.75 o 
  17   3  11     4943.95     4951.61    120.57 o 
 -22   4  11       90.28       86.33      4.84 o 
 -20   4  11      590.59      568.23     11.76 o 
 -18   4  11      420.60      415.70      9.56 o 
 -16   4  11      179.24      148.46      5.60 o 
 -14   4  11        8.75       15.74      2.85 o 
 -12   4  11       19.43       15.51      2.82 o 
 -10   4  11       22.48       33.80      3.70 o 
  -8   4  11        1.46        3.45      2.63 o 
  -6   4  11      508.17      451.36      9.84 o 
  -4   4  11       14.34       16.01      2.81 o 
  -2   4  11      325.06      358.45      9.65 o 
   0   4  11        0.57        3.84      3.68 o 
   2   4  11     2656.05     2619.01     26.69 o 
   4   4  11      110.93      128.34      5.39 o 
   6   4  11     5956.58     6044.97     38.11 o 
   8   4  11      382.03      409.87      9.09 o 
  10   4  11      338.54      311.42      7.76 o 
  12   4  11       45.53       52.53      3.91 o 
  14   4  11        5.09        9.75      3.22 o 
  16   4  11      112.68       81.77      7.41 o 
 -21   5  11       30.04       32.67      2.78 o 
 -19   5  11     3278.93     3126.60     28.20 o 
 -17   5  11     7053.31     6945.20     35.48 o 
 -15   5  11     1142.73     1177.79     14.94 o 
 -13   5  11      281.52      284.75      8.16 o 
 -11   5  11     8845.09     8998.61     46.93 o 
  -9   5  11    17600.44    18024.98     90.00 o 
  -7   5  11     8406.12     8412.40     48.04 o 
  -5   5  11      375.74      407.23      9.34 o 
  -3   5  11     5797.64     5985.56     46.00 o 
  -1   5  11    11003.12    11207.21     76.34 o 
   1   5  11     6365.45     6323.92     35.54 o 
   3   5  11     1217.80     1217.57     14.99 o 
   5   5  11      300.56      308.34      8.76 o 
   7   5  11     7511.23     7502.13     37.05 o 
   9   5  11     8683.94     8576.87     46.09 o 
  11   5  11        5.52       10.42      3.08 o 
  13   5  11     5845.01     5624.92     55.62 o 
  15   5  11     2986.46     2960.84     32.24 o 
 -20   6  11      569.31      567.68     11.70 o 
 -18   6  11      573.65      600.09     11.15 o 
 -16   6  11     1813.37     1836.04     19.23 o 
 -14   6  11      893.33      899.45     15.12 o 
 -12   6  11     1378.15     1368.89     18.19 o 
 -10   6  11      709.26      776.29     13.82 o 
  -8   6  11      926.19      859.92     15.47 o 
  -6   6  11       70.38       68.27      4.70 o 
  -4   6  11      997.63     1014.34     15.44 o 
  -2   6  11       23.40       15.81      3.47 o 
   0   6  11     8291.82     7894.55     45.67 o 
   2   6  11      799.46      810.13     12.58 o 
   4   6  11      317.91      338.04      8.31 o 
   6   6  11       66.25       74.79      4.60 o 
   8   6  11      675.90      658.35     11.77 o 
  10   6  11       76.09       71.89      4.82 o 
  12   6  11        5.94        7.85      5.59 o 
  14   6  11      206.00      189.92      7.86 o 
  16   6  11      141.34      123.21     10.30 o 
 -19   7  11     2296.93     2246.24     31.25 o 
 -17   7  11     3273.23     3148.48     23.79 o 
 -15   7  11     2729.33     2855.04     26.23 o 
 -13   7  11      346.90      303.59      8.77 o 
 -11   7  11     2544.79     2678.81     26.36 o 
  -9   7  11     7139.77     7574.81     45.14 o 
  -7   7  11    10591.32    10416.52     52.99 o 
  -5   7  11     1536.16     1397.46     20.95 o 
  -3   7  11     1876.08     1800.30     22.80 o 
  -1   7  11    14803.23    14901.55     65.56 o 
   1   7  11    11635.11    12011.70     56.05 o 
   3   7  11        8.54       11.33      2.68 o 
   5   7  11     6828.10     6923.51     47.25 o 
   7   7  11     4797.76     4837.78     53.20 o 
   9   7  11      981.47      981.91     15.77 o 
  11   7  11        2.74        6.62      3.32 o 
  13   7  11      538.21      517.59     11.24 o 
  15   7  11     4266.38     4438.71    120.02 o 
 -18   8  11      452.75      459.90     10.62 o 
 -16   8  11      102.50      114.69      4.67 o 
 -14   8  11       13.95       14.45      3.00 o 
 -12   8  11      107.50       92.34      5.38 o 
 -10   8  11        2.68        8.00      3.11 o 
  -8   8  11      126.22      121.00      5.71 o 
  -6   8  11     1327.85     1418.37     18.55 o 
  -4   8  11      543.25      485.38     10.48 o 
  -2   8  11     1018.91     1079.35     15.90 o 
   0   8  11     2973.46     2969.86     25.36 o 
   2   8  11      591.28      555.25     11.11 o 
   4   8  11     1599.82     1711.72     19.12 o 
   6   8  11     2696.97     2695.16     27.60 o 
   8   8  11       19.13       20.04      3.08 o 
  10   8  11        3.22        0.92      2.68 o 
  12   8  11      439.17      448.19     13.20 o 
  14   8  11       96.44      114.30     12.42 o 
 -17   9  11     3279.39     3114.48     64.19 o 
 -15   9  11     1433.48     1462.23     22.67 o 
 -13   9  11     2631.79     2659.45     25.36 o 
 -11   9  11     6217.00     6350.29     39.26 o 
  -9   9  11     3537.25     3578.71     31.06 o 
  -7   9  11     3273.08     3694.63     30.42 o 
  -5   9  11      663.95      720.56     13.08 o 
  -3   9  11      792.77      751.69     16.43 o 
  -1   9  11     9378.85     9584.49     56.08 o 
   1   9  11     9133.35     9383.54     52.40 o 
   3   9  11     1190.52     1200.57     16.94 o 
   5   9  11     2049.25     2046.82     25.46 o 
   7   9  11     1425.52     1408.67     18.82 o 
   9   9  11     1951.52     1932.22     19.80 o 
  11   9  11      230.55      247.19      9.30 o 
 -16  10  11      119.31      102.83      5.89 o 
 -14  10  11      156.49      166.82      6.75 o 
 -12  10  11      151.85      171.40      6.28 o 
 -10  10  11      131.94      138.88      5.81 o 
  -8  10  11     2211.51     2099.19     29.09 o 
  -6  10  11       17.13       13.08      2.69 o 
  -4  10  11      194.87      179.88      6.28 o 
  -2  10  11      960.58      912.31     14.45 o 
   0  10  11     1685.75     1713.11     20.61 o 
   2  10  11      393.29      356.71      9.66 o 
   4  10  11        1.21        5.90      2.75 o 
   6  10  11       76.74       78.77      4.87 o 
   8  10  11     1328.90     1340.01     15.18 o 
  10  10  11      239.14      220.69      8.60 o 
 -13  11  11       11.54       16.80      3.04 o 
 -11  11  11     2366.33     2245.60     33.05 o 
  -9  11  11     4524.17     4617.03     32.82 o 
  -7  11  11     2882.15     2941.73     26.40 o 
  -5  11  11      676.48      697.17     12.54 o 
  -3  11  11     1385.60     1440.32     18.49 o 
  -1  11  11     6060.87     6141.58     43.42 o 
   1  11  11     3153.24     2980.93     27.08 o 
   3  11  11      161.73      166.33      7.78 o 
   5  11  11      899.20      886.67     17.63 o 
   7  11  11     5632.87     5660.32     64.37 o 
   9  11  11     2606.08     2439.05     32.31 o 
 -10  12  11      912.99      864.54     16.69 o 
  -8  12  11      952.39      858.39     17.22 o 
  -6  12  11        0.70       -2.47      2.48 o 
  -4  12  11      164.36      177.76      6.37 o 
  -2  12  11      203.27      242.65      7.08 o 
   0  12  11      245.64      238.33      8.51 o 
   2  12  11      157.66      154.65      7.06 o 
   4  12  11       40.51       22.31      3.14 o 
   6  12  11      792.28      760.42     12.37 o 
  -7  13  11     1022.17      893.12     32.43 o 
  -5  13  11        5.48        0.18      7.08 o 
  -3  13  11      649.52      552.03     21.15 o 
  -1  13  11     1688.67     1609.18     22.84 o 
   1  13  11     3149.34     3244.59     38.43 o 
 -22   0  12        2.75        4.15      5.24 o 
 -20   0  12      697.48      671.66     17.13 o 
 -18   0  12     6097.56     6033.20     82.17 o 
 -16   0  12     8596.22     8510.72     61.24 o 
 -14   0  12     2035.32     2070.45     30.46 o 
 -12   0  12    19517.98    19327.36    177.94 o 
 -10   0  12     8615.73     8949.36     63.95 o 
  -8   0  12    12252.02    12781.04    126.62 o 
  -6   0  12     3248.61     3622.65     49.23 o 
  -4   0  12     3147.42     2729.20     58.76 o 
  -2   0  12    16885.69    15679.01    224.26 o 
   0   0  12    11594.76    11476.65    107.94 o 
   2   0  12     3472.41     3682.18     40.42 o 
   4   0  12     1978.29     2098.47     27.52 o 
   6   0  12     3110.16     3414.72     41.73 o 
   8   0  12     4564.11     4529.22     65.12 o 
  10   0  12     4192.82     3975.77     57.86 o 
  12   0  12     2255.99     2184.78     42.09 o 
  14   0  12    13126.59    13401.05    117.67 o 
  16   0  12     4865.44     4869.44     55.98 o 
 -21   1  12      208.14      173.31      5.83 o 
 -19   1  12      433.77      423.95     11.27 o 
 -17   1  12      289.01      266.03      8.33 o 
 -15   1  12     1000.65      902.89     15.99 o 
 -13   1  12      106.85      120.53      5.44 o 
 -11   1  12      391.61      378.43      9.68 o 
  -9   1  12     1955.84     1936.27     21.38 o 
  -7   1  12      971.54      993.06     15.86 o 
  -5   1  12     2330.28     2580.63     30.15 o 
  -3   1  12      726.86      784.97     17.69 o 
  -1   1  12       19.74       14.78      3.61 o 
   1   1  12     1010.38     1129.08     15.32 o 
   3   1  12        3.20       11.02      4.53 o 
   5   1  12      137.89      122.58      6.57 o 
   7   1  12      110.32      101.81      5.75 o 
   9   1  12        2.03        0.96      3.41 o 
  11   1  12       14.43       15.02      3.62 o 
  13   1  12      299.06      335.38     11.45 o 
  15   1  12        0.40        7.31      3.44 o 
  17   1  12       15.20       26.64      4.17 o 
 -22   2  12       40.72       44.39      3.27 o 
 -20   2  12     2636.97     2695.89     34.96 o 
 -18   2  12     7663.28     7733.18     85.60 o 
 -16   2  12     4870.58     4857.34     33.58 o 
 -14   2  12        3.84        2.08      2.91 o 
 -12   2  12    11118.49    11470.20     48.60 o 
 -10   2  12    26999.81    27522.68    126.81 o 
  -8   2  12    10488.69    11044.30     61.38 o 
  -6   2  12      340.65      423.81      9.54 o 
  -4   2  12     1485.12     1441.96     20.27 o 
  -2   2  12    10445.00    10362.08    137.77 o 
   0   2  12     6192.01     6354.25     59.42 o 
   2   2  12       46.55       53.81      4.09 o 
   4   2  12      543.86      651.50     11.87 o 
   6   2  12     5620.45     5722.59     41.23 o 
   8   2  12     6540.12     6465.73     39.63 o 
  10   2  12      239.98      269.06      9.33 o 
  12   2  12     1370.91     1403.17     17.72 o 
  14   2  12     6978.72     7194.57     50.74 o 
  16   2  12     6465.60     6587.92     72.97 o 
 -21   3  12      676.98      650.92     22.36 o 
 -19   3  12      391.84      416.38      8.86 o 
 -17   3  12      231.27      229.45      7.25 o 
 -15   3  12       59.20       51.39      3.76 o 
 -13   3  12      525.87      536.38     11.01 o 
 -11   3  12     1954.55     1970.82     21.23 o 
  -9   3  12      271.93      281.90      8.68 o 
  -7   3  12     3807.14     3860.41     29.02 o 
  -5   3  12      367.34      296.42      8.79 o 
  -3   3  12     1247.38     1235.16     17.27 o 
  -1   3  12      847.43      800.54     14.72 o 
   1   3  12       33.46       36.47      4.44 o 
   3   3  12      404.44      378.44      8.56 o 
   5   3  12     2386.53     2619.98     23.19 o 
   7   3  12      134.39      147.83      5.93 o 
   9   3  12       36.05       64.23      4.68 o 
  11   3  12      219.90      217.37      7.50 o 
  13   3  12        0.13       -0.47      3.47 o 
  15   3  12       25.95       33.56      4.48 o 
 -20   4  12     1618.84     1577.71     19.05 o 
 -18   4  12     4589.61     4759.41     30.44 o 
 -16   4  12     1863.52     1858.27     19.01 o 
 -14   4  12       70.74       72.80      4.09 o 
 -12   4  12     4236.51     4141.33     32.03 o 
 -10   4  12    32591.99    33283.58    166.15 o 
  -8   4  12    12691.17    12973.43     99.08 o 
  -6   4  12      737.14      733.19     12.21 o 
  -4   4  12     5023.42     5037.17     37.98 o 
  -2   4  12     1196.74     1254.17     16.74 o 
   0   4  12     9811.55     9884.68     65.89 o 
   2   4  12     6370.35     6330.35     43.75 o 
   4   4  12       90.18      121.31      5.75 o 
   6   4  12     9260.88     9234.61     42.39 o 
   8   4  12    11371.32    11315.11     55.34 o 
  10   4  12      378.52      392.18      9.51 o 
  12   4  12     5455.11     5492.52     43.97 o 
  14   4  12     5734.64     5611.40     70.31 o 
  16   4  12     1698.21     1631.61     37.75 o 
 -21   5  12        2.02        2.28      3.35 o 
 -19   5  12       81.31       98.49      5.07 o 
 -17   5  12      772.63      752.27     12.92 o 
 -15   5  12        6.36       10.69      2.40 o 
 -13   5  12      228.51      225.34      7.16 o 
 -11   5  12      358.78      381.52     10.43 o 
  -9   5  12       31.76       27.50      3.35 o 
  -7   5  12      222.55      253.85      8.98 o 
  -5   5  12       67.37       58.22      4.51 o 
  -3   5  12       21.69       15.80      3.23 o 
  -1   5  12     2500.26     2426.23     22.61 o 
   1   5  12       66.06       87.86      5.51 o 
   3   5  12     1090.93     1064.57     15.45 o 
   5   5  12        6.17        1.69      2.93 o 
   7   5  12      164.97      142.37      5.64 o 
   9   5  12      219.67      208.20      7.13 o 
  11   5  12       16.59        5.58      4.31 o 
  13   5  12       20.56       14.98      4.29 o 
  15   5  12        5.02       14.40      5.00 o 
 -20   6  12     3081.79     2875.46     30.06 o 
 -18   6  12     4383.75     4190.32     31.44 o 
 -16   6  12     2580.40     2667.72     24.21 o 
 -14   6  12        7.53       12.00      2.56 o 
 -12   6  12     4508.22     4518.13     33.83 o 
 -10   6  12    10583.28    11077.70     61.48 o 
  -8   6  12    10055.34    10216.76     64.67 o 
  -6   6  12     1819.76     1752.48     22.92 o 
  -4   6  12     5146.31     5140.25     42.92 o 
  -2   6  12     7563.88     7553.80     45.91 o 
   0   6  12     2450.53     2519.05     22.98 o 
   2   6  12      739.71      759.46     12.64 o 
   4   6  12      962.87      989.64     15.10 o 
   6   6  12     7624.14     7678.44     63.22 o 
   8   6  12     4186.79     4360.10     43.15 o 
  10   6  12        3.68        3.99      3.24 o 
  12   6  12     1498.39     1524.13     24.86 o 
  14   6  12     2399.42     2421.85     36.62 o 
 -19   7  12       27.40       38.43      4.06 o 
 -17   7  12      280.51      263.10      6.43 o 
 -15   7  12      348.58      337.91      8.59 o 
 -13   7  12      266.73      257.15      7.74 o 
 -11   7  12      311.89      316.82      8.53 o 
  -9   7  12       61.23       74.03      5.29 o 
  -7   7  12      181.79      195.32      7.60 o 
  -5   7  12      689.33      736.76     14.92 o 
  -3   7  12       88.15      116.48      5.77 o 
  -1   7  12     2619.01     2638.30     23.47 o 
   1   7  12      974.91      993.82     15.04 o 
   3   7  12     2026.55     2062.12     19.77 o 
   5   7  12     1779.50     1815.43     19.98 o 
   7   7  12      342.53      301.70      8.03 o 
   9   7  12      106.12      120.33      6.78 o 
  11   7  12      178.99      177.20     10.68 o 
  13   7  12       10.40       21.52      4.64 o 
 -18   8  12     2944.38     2752.92     37.49 o 
 -16   8  12     1677.59     1623.17     17.99 o 
 -14   8  12      295.40      297.84      8.40 o 
 -12   8  12     3857.70     4002.59     30.70 o 
 -10   8  12     2260.66     2394.80     25.13 o 
  -8   8  12     7101.86     7365.03     40.51 o 
  -6   8  12     4910.66     4935.02     36.47 o 
  -4   8  12      983.12      980.86     15.50 o 
  -2   8  12    15603.37    15391.99     65.78 o 
   0   8  12     6309.98     6497.85     55.33 o 
   2   8  12      464.02      465.61     10.18 o 
   4   8  12     3070.21     3096.97     29.27 o 
   6   8  12     5530.26     5633.93     48.15 o 
   8   8  12     1277.43     1256.22     27.60 o 
  10   8  12       56.28       50.87      9.13 o 
  12   8  12      227.96      194.13     10.52 o 
 -15   9  12        6.23       11.78      2.15 o 
 -13   9  12      261.94      275.62      7.72 o 
 -11   9  12        8.50       12.64      2.73 o 
  -9   9  12      120.31      114.94      6.21 o 
  -7   9  12     1498.33     1545.52     20.08 o 
  -5   9  12       60.64       56.18      4.38 o 
  -3   9  12     2449.95     2362.48     23.84 o 
  -1   9  12      299.02      285.30      7.93 o 
   1   9  12       26.25       28.35      3.37 o 
   3   9  12       79.10       88.95      6.79 o 
   5   9  12      634.54      639.62     12.61 o 
   7   9  12       42.76       42.18      3.66 o 
   9   9  12      119.04      117.21      8.10 o 
  11   9  12        3.45        0.23      3.36 o 
 -14  10  12      190.08      179.56     10.35 o 
 -12  10  12     2508.76     2504.52     30.13 o 
 -10  10  12     3026.83     2928.25     26.19 o 
  -8  10  12     4337.06     4389.82     30.60 o 
  -6  10  12     1091.20     1186.39     14.92 o 
  -4  10  12     1141.46     1167.34     19.52 o 
  -2  10  12     5700.68     5822.48     84.40 o 
   0  10  12     2952.68     2971.99     26.97 o 
   2  10  12      113.37      118.62      6.25 o 
   4  10  12     2151.10     2053.33     21.59 o 
   6  10  12     2772.48     2675.84     22.40 o 
   8  10  12     1105.58     1078.83     16.89 o 
 -11  11  12       29.64       34.34      3.91 o 
  -9  11  12     2195.48     2075.54     20.83 o 
  -7  11  12      336.44      333.88      8.25 o 
  -5  11  12      707.56      679.14     11.17 o 
  -3  11  12      433.73      400.77     10.55 o 
  -1  11  12       80.22       80.39      5.56 o 
   1  11  12      209.02      209.24      8.31 o 
   3  11  12      273.96      304.15      8.53 o 
   5  11  12      704.12      708.97     13.54 o 
   7  11  12     1312.74     1276.88     65.66 o 
  -8  12  12     3306.69     3329.18     47.17 o 
  -6  12  12      381.88      365.30     10.25 o 
  -4  12  12      256.71      255.72      9.87 o 
  -2  12  12     3639.06     3661.76     30.04 o 
   0  12  12     3645.83     3523.61     32.69 o 
   2  12  12        1.89        2.85      2.54 o 
   4  12  12      306.11      267.97      8.79 o 
 -21   1  13     1471.03     1448.49     24.94 o 
 -19   1  13     5968.13     5785.28     35.45 o 
 -17   1  13     6067.78     6052.77     48.70 o 
 -15   1  13       80.67      110.01      5.46 o 
 -13   1  13    13869.50    13981.84     82.37 o 
 -11   1  13     7757.02     8073.94     44.14 o 
  -9   1  13     1677.38     1893.86     20.46 o 
  -7   1  13     1712.58     1954.00     21.92 o 
  -5   1  13       73.59       80.46      6.43 o 
  -3   1  13    12503.23    13390.34     92.55 o 
  -1   1  13    13573.23    14215.69     96.16 o 
   1   1  13      695.96      702.00     12.38 o 
   3   1  13     3511.03     3629.34     29.59 o 
   5   1  13     7944.83     7995.19     48.62 o 
   7   1  13     6400.08     6539.84     43.34 o 
   9   1  13     2701.64     2751.29     27.51 o 
  11   1  13     1714.89     1758.68     27.84 o 
  13   1  13     6594.99     6598.99     46.07 o 
  15   1  13     4634.08     4786.15     36.79 o 
 -20   2  13      168.77      173.55      5.94 o 
 -18   2  13      287.60      312.43      8.08 o 
 -16   2  13       28.20       20.60      2.80 o 
 -14   2  13      158.13      174.85      6.14 o 
 -12   2  13      345.29      323.13      8.04 o 
 -10   2  13      195.23      212.87      7.28 o 
  -8   2  13     1794.35     1857.90     23.66 o 
  -6   2  13      465.82      481.09     10.44 o 
  -4   2  13      352.43      289.76      8.59 o 
  -2   2  13       34.63       40.54     10.41 o 
   0   2  13        2.92       -2.53      4.54 o 
   2   2  13      299.74      265.07      9.26 o 
   4   2  13      966.32     1059.46     18.01 o 
   6   2  13       62.97       50.64      4.74 o 
   8   2  13      261.31      250.35      8.27 o 
  10   2  13       12.01        7.10      3.11 o 
  12   2  13      193.69      223.19      8.95 o 
  14   2  13        1.46        8.34      3.54 o 
 -21   3  13     2298.98     2165.29     22.39 o 
 -19   3  13     6139.02     5914.20     31.41 o 
 -17   3  13     1789.70     1768.55     18.17 o 
 -15   3  13       34.48       38.29      3.53 o 
 -13   3  13      766.33      841.22     13.58 o 
 -11   3  13    21017.56    21629.39     90.44 o 
  -9   3  13    13154.89    13467.33     79.02 o 
  -7   3  13       78.68       78.57      4.72 o 
  -5   3  13     2339.22     2370.98     24.56 o 
  -3   3  13     2472.86     2701.69     25.69 o 
  -1   3  13     6861.41     7109.99     79.10 o 
   1   3  13     2136.65     2070.25     24.89 o 
   3   3  13     1221.20     1308.89     19.96 o 
   5   3  13    10999.64    10948.84     59.05 o 
   7   3  13    11278.04    11162.61     94.77 o 
   9   3  13      102.95      116.25      5.79 o 
  11   3  13     1968.76     1996.10     21.03 o 
  13   3  13     4564.15     4655.09     46.35 o 
  15   3  13     4162.24     4140.96     42.32 o 
 -20   4  13       57.02       61.82      4.12 o 
 -18   4  13      124.75      130.16      5.94 o 
 -16   4  13      213.50      197.74      6.32 o 
 -14   4  13      405.92      408.24      9.74 o 
 -12   4  13      343.75      339.41      9.75 o 
 -10   4  13      779.24      796.85     15.00 o 
  -8   4  13     1225.64     1303.81     18.69 o 
  -6   4  13      216.77      224.10      7.41 o 
  -4   4  13      250.50      278.38      9.26 o 
  -2   4  13      618.26      593.60     13.27 o 
   0   4  13       19.83       25.57      3.97 o 
   2   4  13     1340.72     1313.55     17.49 o 
   4   4  13      113.54      112.92      5.89 o 
   6   4  13      383.25      404.18      9.86 o 
   8   4  13       65.75       55.47      4.23 o 
  10   4  13        0.01        3.64      3.60 o 
  12   4  13      181.78      157.38      9.75 o 
  14   4  13        0.92        5.68      4.77 o 
 -19   5  13     4170.24     4049.18     33.64 o 
 -17   5  13     4687.28     4914.16     34.67 o 
 -15   5  13      227.07      235.84      7.28 o 
 -13   5  13     3248.12     3389.22     28.83 o 
 -11   5  13     6262.68     6351.16     50.53 o 
  -9   5  13     7514.98     7653.62     51.33 o 
  -7   5  13     1197.97     1266.55     18.21 o 
  -5   5  13     5539.73     5568.74     43.03 o 
  -3   5  13     5456.93     5735.32     44.68 o 
  -1   5  13     2574.35     2529.37     24.01 o 
   1   5  13     1894.91     1856.01     21.78 o 
   3   5  13      906.38      890.86     15.05 o 
   5   5  13     7199.01     7160.08     58.16 o 
   7   5  13     9211.69     9363.60     78.26 o 
   9   5  13     1361.97     1431.33     30.98 o 
  11   5  13     2110.73     2010.12     29.27 o 
  13   5  13     5799.30     5680.54     77.28 o 
 -18   6  13      653.09      584.37      9.83 o 
 -16   6  13       31.62       32.78      3.19 o 
 -14   6  13        4.83        1.71      2.50 o 
 -12   6  13      123.92      137.43      6.49 o 
 -10   6  13      176.00      197.52      7.91 o 
  -8   6  13        3.43        6.74      2.82 o 
  -6   6  13      697.27      694.84     14.43 o 
  -4   6  13      474.74      516.46     12.42 o 
  -2   6  13     2529.20     2586.01     24.51 o 
   0   6  13       28.73       22.58      2.79 o 
   2   6  13     1329.78     1243.43     17.54 o 
   4   6  13      217.47      249.19      8.02 o 
   6   6  13       63.79       52.42      4.41 o 
   8   6  13      651.62      651.99     15.78 o 
  10   6  13       89.14       92.47      8.97 o 
  12   6  13      175.57      154.86      9.95 o 
 -17   7  13      723.63      705.61     11.39 o 
 -15   7  13      303.98      296.70      7.83 o 
 -13   7  13     1186.60     1185.24     17.21 o 
 -11   7  13     8647.81     8886.09     47.45 o 
  -9   7  13     7767.17     8062.27     44.65 o 
  -7   7  13     2329.03     2295.44     25.95 o 
  -5   7  13        8.62       11.83      3.00 o 
  -3   7  13    10464.81    10235.80    114.51 o 
  -1   7  13     7829.80     7833.28     98.89 o 
   1   7  13      117.20      118.84      5.47 o 
   3   7  13     2949.14     3003.97     23.29 o 
   5   7  13     6795.93     6891.87     63.15 o 
   7   7  13     2322.46     2378.06     36.86 o 
   9   7  13       92.88      100.19      7.34 o 
  11   7  13      170.10      176.12      8.85 o 
 -16   8  13       22.50       21.65      2.17 o 
 -14   8  13       25.42       22.26      3.03 o 
 -12   8  13       75.24       74.49      4.62 o 
 -10   8  13     1062.54     1078.93     17.17 o 
  -8   8  13     1434.56     1491.49     18.73 o 
  -6   8  13      543.59      555.46     11.92 o 
  -4   8  13      847.71      879.00     14.41 o 
  -2   8  13     1381.87     1386.10     16.55 o 
   0   8  13       14.97       13.56      2.71 o 
   2   8  13     1007.62      984.52     14.76 o 
   4   8  13      571.85      478.30     12.06 o 
   6   8  13       53.90       57.66      4.18 o 
   8   8  13      184.93      182.08      9.17 o 
  10   8  13       62.42       49.81      6.35 o 
 -15   9  13        1.02        7.17      2.54 o 
 -13   9  13     4018.20     3949.76     35.14 o 
 -11   9  13     2272.98     2269.34     23.32 o 
  -9   9  13     3159.84     3062.51     29.52 o 
  -7   9  13      902.88      942.58     15.07 o 
  -5   9  13      823.95      818.63     13.03 o 
  -3   9  13     4684.33     4839.24     31.76 o 
  -1   9  13     4118.44     4333.77     38.01 o 
   1   9  13      357.64      354.46      9.03 o 
   3   9  13     2674.96     2705.05     24.74 o 
   5   9  13     4650.56     4662.23     41.97 o 
   7   9  13      645.15      613.45     14.79 o 
   9   9  13      754.76      779.67     18.78 o 
 -12  10  13        3.96        2.22      1.87 o 
 -10  10  13      161.81      140.60      5.62 o 
  -8  10  13      769.72      811.46     12.25 o 
  -6  10  13      148.76      138.01      5.61 o 
  -4  10  13      755.34      735.40     12.63 o 
  -2  10  13      567.06      553.07     10.27 o 
   0  10  13      208.07      227.21      9.36 o 
   2  10  13      411.64      449.35      9.92 o 
   4  10  13      569.97      549.79     10.42 o 
   6  10  13      849.19      786.35     19.91 o 
  -9  11  13     5886.56     5678.18     89.55 o 
  -7  11  13      682.74      650.72     11.56 o 
  -5  11  13      359.98      343.54      9.26 o 
  -3  11  13     2013.11     2130.39     24.63 o 
  -1  11  13     2799.05     2760.12     31.63 o 
   1  11  13        2.81        6.63      2.56 o 
   3  11  13     1648.19     1604.93     24.40 o 
   5  11  13     1913.33     1775.82     37.62 o 
  -6  12  13      450.24      458.46     18.40 o 
  -4  12  13       55.41       45.45      3.41 o 
  -2  12  13       55.48       63.28      4.05 o 
   0  12  13       65.78       62.92      7.96 o 
 -20   0  14     7706.62     7688.20     58.56 o 
 -18   0  14     5184.79     5262.67     50.12 o 
 -16   0  14      576.11      623.27     15.34 o 
 -14   0  14     4969.66     4906.26     41.55 o 
 -12   0  14     2443.30     2485.61     37.98 o 
 -10   0  14       99.57       93.86      6.88 o 
  -8   0  14     2305.27     2355.52     35.76 o 
  -6   0  14      365.15      247.37     13.40 o 
  -4   0  14     6595.00     7170.29     81.18 o 
  -2   0  14    11118.63    11530.67    210.74 o 
   0   0  14      514.34      521.07     16.74 o 
   2   0  14     3430.89     3350.63     37.82 o 
   4   0  14    14588.55    15185.41    118.32 o 
   6   0  14     8207.68     8574.95     86.34 o 
   8   0  14     3273.98     3383.23     51.58 o 
  10   0  14      422.28      472.06     16.04 o 
  12   0  14     5943.38     6009.10     62.32 o 
  14   0  14     4911.82     5155.40     73.27 o 
 -19   1  14       67.89       74.42      4.04 o 
 -17   1  14       97.49       85.85      4.31 o 
 -15   1  14      329.22      335.40      7.66 o 
 -13   1  14        1.13        0.37      2.44 o 
 -11   1  14        0.05        4.08      2.51 o 
  -9   1  14       71.11       94.03      5.31 o 
  -7   1  14      206.03      224.90      9.24 o 
  -5   1  14     1120.24     1023.15     21.50 o 
  -3   1  14        6.83        5.89      4.64 o 
  -1   1  14      754.93      673.30     15.88 o 
   1   1  14      782.00      774.87     14.28 o 
   3   1  14        5.08        6.41      4.16 o 
   5   1  14     2073.59     1988.57     25.27 o 
   7   1  14      228.50      256.52      8.20 o 
   9   1  14      173.87      170.51      7.66 o 
  11   1  14      622.65      675.85     14.72 o 
  13   1  14        7.75       12.97      3.90 o 
 -20   2  14     8379.83     8047.95     63.25 o 
 -18   2  14     5733.75     5716.30     74.80 o 
 -16   2  14       10.97       16.17      2.37 o 
 -14   2  14     1252.27     1209.32     16.23 o 
 -12   2  14     7838.07     7890.10     40.16 o 
 -10   2  14    10288.42    10534.07     63.34 o 
  -8   2  14     1757.16     1714.76     22.72 o 
  -6   2  14      491.16      599.28     13.18 o 
  -4   2  14     7374.87     7779.29     50.71 o 
  -2   2  14     6115.27     6353.49     54.14 o 
   0   2  14       12.08       27.26      5.71 o 
   2   2  14     2060.84     2085.94     25.08 o 
   4   2  14     8779.04     8935.73     54.14 o 
   6   2  14     9709.35     9984.23     68.02 o 
   8   2  14      114.66      125.13      6.61 o 
  10   2  14     2245.85     2266.08     32.64 o 
  12   2  14     2700.35     2700.90     36.86 o 
  14   2  14     3689.57     3666.17     39.75 o 
 -19   3  14      189.24      187.86      6.76 o 
 -17   3  14      195.90      194.64      6.07 o 
 -15   3  14       34.44       37.70      3.42 o 
 -13   3  14        7.45        2.10      2.61 o 
 -11   3  14      240.67      243.18      8.01 o 
  -9   3  14     3198.11     3137.78     27.90 o 
  -7   3  14      156.40      179.26      7.07 o 
  -5   3  14     1404.69     1367.11     20.23 o 
  -3   3  14      435.85      439.59     11.34 o 
  -1   3  14      627.04      605.22     15.54 o 
   1   3  14       53.63       53.10      5.01 o 
   3   3  14      445.10      386.57     11.54 o 
   5   3  14       10.52       12.66      4.20 o 
   7   3  14        1.66        4.73      3.61 o 
   9   3  14       36.64       29.65      4.43 o 
  11   3  14       41.62       39.87      6.63 o 
  13   3  14       12.32       14.68      5.20 o 
 -18   4  14     5153.64     5208.47     37.17 o 
 -16   4  14      550.94      557.66     10.09 o 
 -14   4  14     1133.19     1217.31     15.63 o 
 -12   4  14     4782.27     4927.20     31.38 o 
 -10   4  14     5666.50     5750.48     44.64 o 
  -8   4  14      293.32      274.58      8.99 o 
  -6   4  14     2857.70     2843.03     28.81 o 
  -4   4  14     1857.01     2052.22     32.91 o 
  -2   4  14     1001.73     1085.46     20.81 o 
   0   4  14     3859.08     3810.39     34.69 o 
   2   4  14      738.25      799.60     16.54 o 
   4   4  14    10607.93    10686.01     77.18 o 
   6   4  14    12339.52    12333.43     65.52 o 
   8   4  14     1765.66     1814.22     26.10 o 
  10   4  14      782.68      794.51     16.59 o 
  12   4  14     5668.74     5758.08     76.48 o 
 -19   5  14      298.57      302.55     15.53 o 
 -17   5  14      482.38      487.05      9.88 o 
 -15   5  14        1.66        2.97      2.26 o 
 -13   5  14      479.03      473.92      9.64 o 
 -11   5  14     1244.14     1232.93     18.29 o 
  -9   5  14       14.70       12.17      3.27 o 
  -7   5  14      212.08      222.60      8.80 o 
  -5   5  14      607.64      653.15     14.76 o 
  -3   5  14      845.92      854.64     16.96 o 
  -1   5  14       15.79        5.02      3.12 o 
   1   5  14      410.81      392.68     10.36 o 
   3   5  14      144.66      162.57      7.17 o 
   5   5  14       54.74       54.80      4.73 o 
   7   5  14      790.05      855.02     16.41 o 
   9   5  14      287.73      320.91     10.75 o 
  11   5  14      208.69      195.72      9.27 o 
 -18   6  14     2430.35     2231.61     75.11 o 
 -16   6  14      777.76      727.12     16.88 o 
 -14   6  14     1084.56     1064.72     14.23 o 
 -12   6  14     7973.04     8181.37     63.36 o 
 -10   6  14     7731.24     7859.66     48.01 o 
  -8   6  14     1225.44     1239.61     18.80 o 
  -6   6  14      738.09      781.01     14.12 o 
  -4   6  14     5069.73     5216.09     41.09 o 
  -2   6  14     4901.12     4868.07     44.96 o 
   0   6  14      118.40      133.20      6.10 o 
   2   6  14     4035.17     4089.61     32.76 o 
   4   6  14     4662.88     4825.33     35.29 o 
   6   6  14     3065.73     3323.22     31.56 o 
   8   6  14      441.70      412.28     12.36 o 
  10   6  14      649.90      677.36     17.40 o 
 -17   7  14       62.97       61.22      3.89 o 
 -15   7  14       60.54       46.54      3.33 o 
 -13   7  14      143.99      145.05      5.86 o 
 -11   7  14     1907.00     1977.05     23.92 o 
  -9   7  14      113.68      106.81      6.52 o 
  -7   7  14        5.14       14.52      2.97 o 
  -5   7  14       55.34       44.96      3.28 o 
  -3   7  14      335.94      368.04      9.42 o 
  -1   7  14      517.79      528.18     12.21 o 
   1   7  14       10.32       11.42      2.71 o 
   3   7  14        8.50        5.88      2.91 o 
   5   7  14        1.79        8.89      3.12 o 
   7   7  14      301.39      320.79     10.54 o 
   9   7  14       35.10       13.96      5.05 o 
  11   7  14        7.70        2.29      2.81 o 
 -14   8  14      834.03      762.30     11.32 o 
 -12   8  14     2132.29     2148.32     21.91 o 
 -10   8  14     3059.80     3077.02     31.15 o 
  -8   8  14     1872.40     1936.80     19.87 o 
  -6   8  14      208.19      211.76      6.68 o 
  -4   8  14     4833.61     4804.17     31.03 o 
  -2   8  14     5170.87     5158.80     42.28 o 
   0   8  14       36.78       42.74      3.63 o 
   2   8  14     1556.55     1589.98     21.56 o 
   4   8  14     4648.39     4734.15     34.87 o 
   6   8  14     2058.48     2043.12     28.42 o 
   8   8  14      838.88      819.52     21.96 o 
 -13   9  14      826.83      812.47     11.69 o 
 -11   9  14       97.96       96.64      4.66 o 
  -9   9  14      642.44      605.32     11.91 o 
  -7   9  14        2.92        1.77      2.25 o 
  -5   9  14     1224.34     1211.82     15.05 o 
  -3   9  14      736.99      714.53     11.75 o 
  -1   9  14      209.83      239.57      7.74 o 
   1   9  14        6.71        9.31      3.31 o 
   3   9  14      423.70      433.84      9.92 o 
   5   9  14      176.36      178.68      7.10 o 
   7   9  14       64.46       70.25      5.03 o 
 -10  10  14     3635.34     3495.27     35.03 o 
  -8  10  14      913.48      889.38     15.35 o 
  -6  10  14     1006.82      942.33     15.02 o 
  -4  10  14     2759.93     2714.48     25.68 o 
  -2  10  14     1991.25     2067.24     36.50 o 
   0  10  14      101.76       73.44      4.33 o 
   2  10  14     1721.68     1668.04     53.66 o 
   4  10  14     2928.28     3043.21     40.20 o 
  -7  11  14      289.43      292.51      9.67 o 
  -5  11  14      281.45      288.92      9.73 o 
  -3  11  14       13.48       19.71      2.84 o 
  -1  11  14       57.53       80.64      5.31 o 
   1  11  14     1045.19     1004.28     18.87 o 
 -19   1  15     5381.75     5362.11     41.59 o 
 -17   1  15      437.96      459.18      8.04 o 
 -15   1  15     1832.54     1850.06     18.62 o 
 -13   1  15     4539.63     4581.26     29.62 o 
 -11   1  15     2771.19     2835.21     24.39 o 
  -9   1  15     3068.65     3035.56     40.03 o 
  -7   1  15       46.28       31.93      3.83 o 
  -5   1  15     3417.00     3602.37     41.04 o 
  -3   1  15    10269.01    10102.70    125.52 o 
  -1   1  15      949.39      792.28     16.96 o 
   1   1  15     3807.12     3797.86     34.49 o 
   3   1  15    10127.05    10160.23    113.05 o 
   5   1  15     5832.77     6068.17     81.23 o 
   7   1  15      854.31      906.56     20.50 o 
   9   1  15      238.32      263.85      9.50 o 
  11   1  15     2302.37     2278.27     32.63 o 
  13   1  15     3841.93     3720.84     51.64 o 
 -18   2  15      241.73      210.19      6.80 o 
 -16   2  15      374.48      403.85      8.51 o 
 -14   2  15       36.72       40.49      3.58 o 
 -12   2  15        6.79        8.74      2.85 o 
 -10   2  15        6.05       16.84      2.81 o 
  -8   2  15      132.80      134.34      5.89 o 
  -6   2  15      216.31      203.09      8.05 o 
  -4   2  15      604.53      653.00     17.03 o 
  -2   2  15      340.12      291.63     12.84 o 
   0   2  15        0.01        3.40      3.07 o 
   2   2  15      835.27      861.00     18.96 o 
   4   2  15     1424.29     1356.51     21.84 o 
   6   2  15      195.10      181.96      8.05 o 
   8   2  15      405.32      402.65     12.89 o 
  10   2  15       37.59       36.37      5.09 o 
  12   2  15      251.49      243.00      9.28 o 
 -19   3  15     2829.49     2664.26     26.99 o 
 -17   3  15      621.50      656.22     11.51 o 
 -15   3  15      201.02      212.94      6.09 o 
 -13   3  15     4449.04     4554.80     31.40 o 
 -11   3  15    10820.49    10929.02     73.04 o 
  -9   3  15     1962.38     1897.98     19.67 o 
  -7   3  15     1490.71     1526.41     18.36 o 
  -5   3  15     5402.49     5342.08     63.96 o 
  -3   3  15     2278.59     2356.81     27.94 o 
  -1   3  15     1002.24      913.72     19.66 o 
   1   3  15      468.47      501.33     13.13 o 
   3   3  15     6984.03     7033.94     50.24 o 
   5   3  15     8177.72     8183.71     63.87 o 
   7   3  15      889.94      884.02     15.84 o 
   9   3  15      504.44      495.86     14.61 o 
  11   3  15     2476.24     2438.00     30.14 o 
 -18   4  15      248.49      267.31      7.91 o 
 -16   4  15      124.81      107.98      4.18 o 
 -14   4  15      154.58      163.59      6.01 o 
 -12   4  15      643.59      620.72     11.66 o 
 -10   4  15      478.67      456.72     10.61 o 
  -8   4  15      825.31      754.22     15.35 o 
  -6   4  15      883.77      878.27     15.35 o 
  -4   4  15        2.63       -2.92      2.92 o 
  -2   4  15      512.45      497.95     11.63 o 
   0   4  15       14.72        9.78      3.49 o 
   2   4  15      257.36      230.00      9.37 o 
   4   4  15       84.89       83.26      5.70 o 
   6   4  15        9.34        6.08      3.85 o 
   8   4  15      328.37      316.89      9.59 o 
  10   4  15       33.52       39.02      5.12 o 
  12   4  15       61.10       68.05      8.40 o 
 -17   5  15     1261.75     1249.52     15.89 o 
 -15   5  15      259.33      240.32      6.47 o 
 -13   5  15     3824.55     3874.87     24.41 o 
 -11   5  15     5922.48     6005.93     37.52 o 
  -9   5  15      803.77      783.83     16.61 o 
  -7   5  15      676.79      652.54     13.28 o 
  -5   5  15     5012.38     5024.30     38.94 o 
  -3   5  15     2202.25     2310.78     24.00 o 
  -1   5  15      487.42      511.73     11.58 o 
   1   5  15     1306.40     1379.24     22.28 o 
   3   5  15     5281.79     5423.44     56.09 o 
   5   5  15     6551.40     6584.97     47.16 o 
   7   5  15     2791.08     2913.78     28.73 o 
   9   5  15      227.06      194.44      8.24 o 
  11   5  15     3406.42     3319.77     48.82 o 
 -16   6  15      199.54      191.38      6.45 o 
 -14   6  15        0.69        2.70      2.04 o 
 -12   6  15       84.87       74.87      5.22 o 
 -10   6  15        3.59        7.97      3.16 o 
  -8   6  15       92.67       97.58      5.80 o 
  -6   6  15      513.94      501.32     10.78 o 
  -4   6  15       86.56       89.16      5.03 o 
  -2   6  15       18.16       29.94      3.59 o 
   0   6  15      213.30      205.90      6.98 o 
   2   6  15        3.00       10.80      3.85 o 
   4   6  15      495.29      522.28     11.28 o 
   6   6  15     1252.18     1316.44     23.36 o 
   8   6  15      160.87      164.82      7.78 o 
  10   6  15        6.97        4.81      4.56 o 
 -15   7  15       98.79      102.18      5.19 o 
 -13   7  15     3300.95     3239.60     26.58 o 
 -11   7  15     4931.46     5051.58     34.12 o 
  -9   7  15     1227.16     1295.87     16.68 o 
  -7   7  15      150.66      145.23      5.76 o 
  -5   7  15     4549.79     4748.38     30.00 o 
  -3   7  15     7133.14     7060.27     58.38 o 
  -1   7  15      139.65      137.73      6.43 o 
   1   7  15     1771.70     1744.34     20.82 o 
   3   7  15     3637.23     3688.44     34.31 o 
   5   7  15     1958.92     1942.01     28.12 o 
   7   7  15      837.80      817.72     18.76 o 
   9   7  15       15.45       14.59      3.59 o 
 -14   8  15      267.27      249.38      8.22 o 
 -12   8  15      582.98      583.30      9.87 o 
 -10   8  15      482.75      481.04      9.36 o 
  -8   8  15       50.75       53.74      4.22 o 
  -6   8  15      628.21      592.06     11.12 o 
  -4   8  15      616.01      588.95     12.15 o 
  -2   8  15      735.81      743.97     12.66 o 
   0   8  15       11.50       13.02      2.61 o 
   2   8  15      813.09      835.92     13.49 o 
   4   8  15       17.64       25.17      3.81 o 
   6   8  15        4.08        3.04      3.00 o 
 -11   9  15      695.16      680.90     12.39 o 
  -9   9  15      551.49      543.86      8.85 o 
  -7   9  15       97.36       85.00      4.90 o 
  -5   9  15     2585.74     2505.64     22.97 o 
  -3   9  15     4037.75     4090.09     31.92 o 
  -1   9  15       21.49       16.27      2.63 o 
   1   9  15     1312.26     1347.73     20.35 o 
   3   9  15     3402.72     3315.82     27.40 o 
   5   9  15     3134.89     2942.65     95.41 o 
  -8  10  15       51.45       60.43      3.99 o 
  -6  10  15       35.11       28.08      2.60 o 
  -4  10  15      889.67      863.77     17.63 o 
  -2  10  15      230.66      231.50      8.13 o 
   0  10  15       35.06       31.67      3.49 o 
   2  10  15       16.24       17.26      3.45 o 
 -18   0  16       47.80       32.65      4.58 o 
 -16   0  16      525.52      547.39     16.24 o 
 -14   0  16     4039.06     4174.68     51.40 o 
 -12   0  16     2509.82     2550.56     32.30 o 
 -10   0  16      414.74      457.33     16.71 o 
  -8   0  16      197.78      199.99     11.66 o 
  -6   0  16     1568.96     1562.67     49.01 o 
  -4   0  16     7129.79     6894.44    125.07 o 
  -2   0  16     3685.59     3784.43     79.35 o 
   0   0  16     1493.88     1344.81     28.22 o 
   2   0  16     9461.34     9577.75    204.64 o 
   4   0  16     7001.59     7071.78     86.63 o 
   6   0  16     1268.33     1295.97     36.79 o 
   8   0  16       37.52       27.49      6.57 o 
  10   0  16     1016.41     1034.93     35.22 o 
 -17   1  16      363.26      325.16      8.05 o 
 -15   1  16      445.86      490.98     11.06 o 
 -13   1  16      399.90      392.35      8.55 o 
 -11   1  16       83.44       75.26      4.23 o 
  -9   1  16       12.45        9.77      3.18 o 
  -7   1  16      380.04      380.64     11.13 o 
  -5   1  16       90.12       93.39      6.32 o 
  -3   1  16        3.82       12.39      3.61 o 
  -1   1  16      237.63      237.10      9.27 o 
   1   1  16       62.68       59.96      5.24 o 
   3   1  16      747.14      708.94     18.09 o 
   5   1  16      428.68      394.80     14.47 o 
   7   1  16      228.11      206.90      9.96 o 
   9   1  16       84.98       67.03      7.03 o 
  11   1  16        6.53        4.68      3.73 o 
 -18   2  16      564.03      508.28     10.16 o 
 -16   2  16      668.70      648.39      9.61 o 
 -14   2  16     3769.33     3648.06     39.38 o 
 -12   2  16     5250.02     5232.65     32.63 o 
 -10   2  16     3024.51     3068.04     23.34 o 
  -8   2  16      795.96      816.33     13.76 o 
  -6   2  16    11663.41    11528.01     59.68 o 
  -4   2  16     7293.32     7182.86     81.53 o 
  -2   2  16     1132.52     1145.93     19.01 o 
   0   2  16      183.66      169.70      7.84 o 
   2   2  16     6145.04     6135.85     44.02 o 
   4   2  16     6815.83     6968.60     62.50 o 
   6   2  16     1108.88     1101.26     22.66 o 
   8   2  16        4.12        0.76      4.08 o 
  10   2  16     1528.25     1536.51     28.56 o 
 -17   3  16       22.52       22.38      2.77 o 
 -15   3  16       62.50       71.23      3.96 o 
 -13   3  16      289.60      283.41      7.21 o 
 -11   3  16      239.63      228.06      6.74 o 
  -9   3  16      120.50      120.23      5.18 o 
  -7   3  16      767.30      731.51     13.50 o 
  -5   3  16        8.13        6.46      3.23 o 
  -3   3  16        0.62        1.81      3.95 o 
  -1   3  16        3.35        1.71      3.64 o 
   1   3  16        0.06        3.76      3.61 o 
   3   3  16        7.61       11.71      3.77 o 
   5   3  16       22.52       25.77      3.95 o 
   7   3  16       87.24      103.32     10.89 o 
   9   3  16       33.24       25.05      5.25 o 
 -16   4  16      228.62      195.33      5.95 o 
 -14   4  16     3151.28     3151.56     33.01 o 
 -12   4  16     5978.83     6076.43     38.12 o 
 -10   4  16      114.51      109.24      5.71 o 
  -8   4  16     1433.21     1473.93     18.73 o 
  -6   4  16     2926.70     2861.49     43.40 o 
  -4   4  16     2453.67     2518.42     31.80 o 
  -2   4  16      812.23      822.85     18.20 o 
   0   4  16      307.02      326.62     11.39 o 
   2   4  16     3530.99     3666.18     40.04 o 
   4   4  16     7035.53     7035.95     46.85 o 
   6   4  16     5458.49     5589.00     38.21 o 
   8   4  16       10.10        6.24      4.17 o 
 -15   5  16       47.36       59.46      3.97 o 
 -13   5  16       84.41       70.70      4.13 o 
 -11   5  16       76.92       88.64      4.73 o 
  -9   5  16        4.78        4.11      2.80 o 
  -7   5  16      115.12      126.63      5.94 o 
  -5   5  16        3.70        8.58      3.30 o 
  -3   5  16       49.00       44.43      4.48 o 
  -1   5  16      185.67      161.96      7.43 o 
   1   5  16      238.67      224.55      8.56 o 
   3   5  16      992.44      992.51     19.82 o 
   5   5  16      225.33      212.70      7.78 o 
   7   5  16       56.44       55.61      5.87 o 
 -14   6  16     2464.83     2369.47     25.23 o 
 -12   6  16     5053.28     4940.23     58.71 o 
 -10   6  16     1156.40     1170.44     15.53 o 
  -8   6  16      990.94      959.56     14.10 o 
  -6   6  16     4836.63     4964.33     42.65 o 
  -4   6  16     5562.30     5546.38     36.90 o 
  -2   6  16      944.46      911.54     15.89 o 
   0   6  16      966.84      978.21     17.72 o 
   2   6  16     3731.99     3727.33     37.19 o 
   4   6  16     4401.17     4657.86     43.09 o 
   6   6  16     2555.83     2628.56     33.36 o 
   8   6  16        3.17        2.93      3.81 o 
 -13   7  16        3.32        2.40      1.76 o 
 -11   7  16       27.33       36.28      2.73 o 
  -9   7  16        2.03        1.04      2.23 o 
  -7   7  16       88.57       84.43      3.96 o 
  -5   7  16      245.59      243.20      6.88 o 
  -3   7  16        4.31        5.04      2.27 o 
  -1   7  16       95.63       94.74      5.18 o 
   1   7  16       84.21       90.33      5.69 o 
   3   7  16      164.66      165.69      8.07 o 
   5   7  16      132.10      126.47      7.34 o 
 -10   8  16      939.97      927.82     15.63 o 
  -8   8  16       43.50       34.31      3.20 o 
  -6   8  16     4002.25     4062.16     39.02 o 
  -4   8  16     3938.65     3892.81     25.85 o 
  -2   8  16        4.35        6.51      2.16 o 
   0   8  16      690.54      626.40     11.83 o 
   2   8  16     1692.74     1571.58     25.10 o 
   4   8  16     5135.36     4851.18     46.24 o 
  -7   9  16       93.62      109.76      4.30 o 
  -5   9  16      304.43      286.48      8.18 o 
  -3   9  16     1637.81     1551.59     16.82 o 
  -1   9  16       21.10       14.95      3.23 o 
   1   9  16      777.40      740.93     18.05 o 
 -15   1  17     1980.45     1912.24     21.67 o 
 -13   1  17     1483.72     1470.68     17.05 o 
 -11   1  17      192.50      184.84      6.81 o 
  -9   1  17      331.82      311.44      9.90 o 
  -7   1  17     3612.50     3702.46     40.29 o 
  -5   1  17     8823.35     8994.67     52.06 o 
  -3   1  17     3827.49     3944.12     38.53 o 
  -1   1  17     1199.53     1162.30     17.15 o 
   1   1  17     6225.48     6103.75     73.22 o 
   3   1  17     7797.75     7862.07     52.66 o 
   5   1  17     2538.17     2508.47     31.87 o 
   7   1  17        7.18        2.41      4.09 o 
   9   1  17      856.03      787.00     18.14 o 
 -16   2  17      157.88      159.69      5.38 o 
 -14   2  17       64.26       48.89      3.36 o 
 -12   2  17       56.78       66.86      3.80 o 
 -10   2  17       12.03       10.03      3.10 o 
  -8   2  17      112.20      100.78      5.51 o 
  -6   2  17       34.13       22.34      3.37 o 
  -4   2  17      499.04      474.76     12.36 o 
  -2   2  17      135.87      156.88      7.22 o 
   0   2  17      135.88      128.93      7.69 o 
   2   2  17       43.98       43.79      4.01 o 
   4   2  17       22.43        7.62      6.11 o 
   6   2  17       24.34       17.65      3.43 o 
   8   2  17       35.72       29.42      3.91 o 
 -15   3  17     2621.97     2467.21     42.23 o 
 -13   3  17     3367.67     3280.31     51.35 o 
 -11   3  17      250.98      233.01      7.43 o 
  -9   3  17     1656.81     1642.70     18.64 o 
  -7   3  17     6646.66     6322.78     49.59 o 
  -5   3  17     5006.87     5100.29     53.50 o 
  -3   3  17      949.86      951.64     16.64 o 
  -1   3  17       71.07       79.43      6.08 o 
   1   3  17     4568.94     4614.90     41.60 o 
   3   3  17     5711.63     5582.84     59.82 o 
   5   3  17     3224.89     3192.10     35.47 o 
   7   3  17      483.86      528.10     14.88 o 
 -14   4  17      432.33      402.01      7.55 o 
 -12   4  17      517.74      524.83     10.81 o 
 -10   4  17       22.63       23.85      2.94 o 
  -8   4  17      331.30      354.82     10.43 o 
  -6   4  17        0.77        7.48      2.93 o 
  -4   4  17       96.34       83.15      5.90 o 
  -2   4  17       32.99       21.81      3.44 o 
   0   4  17      171.22      169.76      8.28 o 
   2   4  17       12.22       13.78      3.51 o 
   4   4  17       12.05       10.96      2.50 o 
   6   4  17       16.53       15.55      8.36 o 
 -13   5  17     4685.87     4539.77     29.71 o 
 -11   5  17     1151.95     1140.80     13.43 o 
  -9   5  17     2468.70     2483.60     25.04 o 
  -7   5  17     2951.99     2907.25     35.41 o 
  -5   5  17     2175.70     2183.53     24.55 o 
  -3   5  17     1613.24     1601.83     21.46 o 
  -1   5  17      125.16      137.87      6.50 o 
   1   5  17     4519.24     4541.49     41.07 o 
   3   5  17     5018.66     4907.17     41.20 o 
   5   5  17     4681.16     4775.11     81.21 o 
 -12   6  17       58.07       52.39      3.33 o 
 -10   6  17      281.59      304.14      6.36 o 
  -8   6  17       27.92       15.90      2.49 o 
  -6   6  17      301.48      354.01     10.06 o 
  -4   6  17       96.98       88.12      4.89 o 
  -2   6  17        2.41        8.11      2.90 o 
   0   6  17       33.15       39.69      4.38 o 
   2   6  17       83.25       75.74      5.12 o 
   4   6  17      185.34      170.72     11.00 o 
 -11   7  17      199.21      168.29     11.58 o 
  -9   7  17      102.05       92.96      3.85 o 
  -7   7  17     5713.43     5688.55     58.47 o 
  -5   7  17     4945.52     5020.21     43.75 o 
  -3   7  17      149.60      127.57      5.51 o 
  -1   7  17      138.63      134.31      6.16 o 
   1   7  17     1948.63     1833.58     26.24 o 
   3   7  17     5097.28     4874.13     46.34 o 
  -8   8  17       70.51       51.77      6.53 o 
  -6   8  17      420.98      393.94      8.25 o 
  -4   8  17      866.34      844.66     14.24 o 
  -2   8  17       71.73       77.73      4.38 o 
   0   8  17      690.62      626.63     15.99 o 
 -14   0  18     2545.93     2503.74     66.24 o 
 -12   0  18      273.29      246.76     12.90 o 
 -10   0  18      331.20      357.05     11.34 o 
  -8   0  18     1055.46     1076.91     21.23 o 
  -6   0  18     3706.64     3743.43     41.23 o 
  -4   0  18     5833.80     5942.43     66.40 o 
  -2   0  18      674.98      629.85     34.55 o 
   0   0  18     5897.55     5997.12    100.93 o 
   2   0  18     4975.35     4985.52     60.86 o 
   4   0  18     2750.50     2834.90    107.99 o 
   6   0  18      180.30      179.99      9.16 o 
 -13   1  18        0.77        3.10      2.43 o 
 -11   1  18      100.95       82.20      5.99 o 
  -9   1  18      206.09      192.45      6.22 o 
  -7   1  18      187.56      178.11      6.17 o 
  -5   1  18      135.13      127.22      5.45 o 
  -3   1  18      467.68      423.23     11.09 o 
  -1   1  18      112.78      121.35     11.85 o 
   1   1  18       22.44        5.75      4.07 o 
   3   1  18       51.19       39.77      3.67 o 
   5   1  18       56.14       59.51      4.33 o 
 -14   2  18     1289.69     1181.24     18.21 o 
 -12   2  18      105.11       86.22      5.20 o 
 -10   2  18       27.44       30.55      3.26 o 
  -8   2  18     4518.53     4446.50     40.04 o 
  -6   2  18     7734.53     7652.30    107.19 o 
  -4   2  18     1262.99     1363.06     19.38 o 
  -2   2  18      146.17      122.50      6.59 o 
   0   2  18     3308.92     3213.31     49.48 o 
   2   2  18     6602.83     6542.97     57.32 o 
   4   2  18     2806.05     2701.49     27.38 o 
   6   2  18      191.66      166.44      8.72 o 
 -13   3  18      219.48      206.79      7.02 o 
 -11   3  18       80.17       66.47      4.93 o 
  -9   3  18      711.65      694.38     21.20 o 
  -7   3  18      162.99      165.28      6.34 o 
  -5   3  18       21.75       19.75      3.46 o 
  -3   3  18        3.55        5.89      3.05 o 
  -1   3  18      103.98      102.71      5.77 o 
   1   3  18      176.34      178.21      9.94 o 
   3   3  18        2.31        1.54      3.27 o 
   5   3  18      140.63      135.92      6.55 o 
 -12   4  18     1318.99     1248.66     33.95 o 
 -10   4  18      987.77      964.89     20.71 o 
  -8   4  18     3228.31     3156.82     36.66 o 
  -6   4  18     2675.07     2669.60     28.25 o 
  -4   4  18      997.45     1002.24     17.82 o 
  -2   4  18        0.97        1.07      2.77 o 
   0   4  18     3172.92     3102.92     34.65 o 
   2   4  18     4124.94     4137.19     33.56 o 
   4   4  18     2145.03     2012.57     35.64 o 
 -11   5  18       68.09       66.69      4.01 o 
  -9   5  18        0.18        5.60      2.46 o 
  -7   5  18      232.65      224.14      7.88 o 
  -5   5  18        4.39        3.99      2.39 o 
  -3   5  18        7.61        7.50      2.59 o 
  -1   5  18      273.74      244.90      8.08 o 
   1   5  18        5.47        7.46      2.40 o 
   3   5  18      273.60      262.71     10.57 o 
  -8   6  18     3401.52     3356.27     42.32 o 
  -6   6  18     3750.74     3735.99     30.96 o 
  -4   6  18     1066.68     1039.13     17.22 o 
  -2   6  18       25.43       29.53      3.66 o 
   0   6  18     1604.27     1537.72     39.43 o 
 -11   1  19        0.58        2.87      2.92 o 
  -9   1  19     1985.18     1844.07     30.20 o 
  -7   1  19     5497.63     5141.16     37.10 o 
  -5   1  19     4175.73     3918.40     47.24 o 
  -3   1  19        2.82       -0.10      3.38 o 
  -1   1  19     2557.73     2520.92     30.58 o 
   1   1  19     3443.58     3288.42     32.49 o 
   3   1  19     1672.78     1595.08     36.84 o 
 -10   2  19       40.04       41.81      4.14 o 
  -8   2  19      100.03       87.07      4.44 o 
  -6   2  19       18.41       20.15      3.30 o 
  -4   2  19      127.62      114.64      5.52 o 
  -2   2  19       17.17       17.70      3.29 o 
   0   2  19       41.00       37.99      6.35 o 
   2   2  19        1.60       -0.50      2.38 o 
  -9   3  19     2558.69     2431.29     25.66 o 
  -7   3  19     6335.56     6269.90     68.41 o 
  -5   3  19     1600.19     1610.32     18.61 o 
  -3   3  19       41.44       44.80      4.11 o 
  -1   3  19     1560.42     1456.36     76.74 o 
   1   3  19     2828.35     2708.99     97.83 o 
  -8   4  19       69.09       52.25      4.30 o 
  -6   4  19       34.59       18.71      6.18 o 
  -4   4  19       57.24       41.74      3.26 o 
  -2   4  19        8.44       12.84      3.31 o 
   0   4  19      123.53      104.74      7.12 o 
                                                 
